# Supplementary material for: Genome-wide identification of the expansin gene family in netted melon and their transcriptional responses to fruit peel cracking
Source: Front Plant Sci. 2024 Jan 23;15:1332240. doi: 10.3389/fpls.2024.1332240 (PMC10846642; doi:10.3389/fpls.2024.1332240)
Supplement: Supplementary file 2 [file Table_2.xls]

## Sheet: Table S1
Table S1 Primers used in this study
Primer name	Prime sequences
CmEXPA2-qRT-F	ATCTTTGGGATGTGATTCTGCTC
CmEXPA2-qRT-R	TACAGATTTCCATAGCCACAAGC
CmEXPA5-qRT-F	TTACAGTGAAGGATACGGGAGC
CmEXPA5-qRT-R	AGGAAGAGCATTATTAGGGGGAC
CmEXPA9-qRT-F	CGAGTGTCCAAGTGAAGGGTC
CmEXPA9-qRT-R	AAAGGTGAGGGACTCGCCAA
CmEXPA10-qRT-F	GGCAGTTCGGTCAGACATTCA
CmEXPA10-qRT-R	CCACTTCAGCCTCCCCTACAC
CmEXPA11-qRT-F	CTCTCAGCCTATCTTTCAACACATT
CmEXPA11-qRT-R	AGAGGCTTTGTCCGTTGAGATAA
CmEXPA14-qRT-F	GACTATGGGTGGGGCTTGTG
CmEXPA14-qRT-R	TTGTTAGGAAGAGCATTGTTTGG
CmEXPA16-qRT-F	CACCTCCTTTTTCTTACTCACCC
CmEXPA16-qRT-R	AAGCCCCACAACTTAGTCCATT
CmEXPA19-qRT-F	CGTAACTGGGGTCAAAACTGGC
CmEXPA19-qRT-R	ATGGAGGTGGAAGTCCGTCTGT
CmEXPB1-qRT-F	GACGAGTGTCCAGGTGGGTATT
CmEXPB1-qRT-R	TTGAGTTTGCTTGTCTGATTTGC
CmEXPB3-qRT-F	GCTCAGGAACCGAGGGGAA
CmEXPB3-qRT-R	TGTCTCCATCCCCATCCTCG
CmEXLA1-qRT-F	TTCCTCTCCCTTTTCTCCTCAG
CmEXLA1-qRT-R	CAATCCATCTTTTCCACTCACAG
CmEXLA2-qRT-F	CTTTTCTTTCTTGTCTCTTCCGC
CmEXLA2-qRT-R	CACCACAACCCATTCCTTCTCTA
CmEXLA5-qRT-F	GGCATTTACTTCAGGATACGACG
CmEXLA5-qRT-R	CAACCTTCTTTGGCAATGTCG
CmEXLA7-qRT-F	TTGAAGAGTGGAGCAAAAAGCCT
CmEXLA7-qRT-R	CGTTCTTCCCCCATTCACCG
MELO3C020963-qRT-F	AAGGTGGAAAGAGACAGAGAGGA
MELO3C020963-qRT-R	AGGTGGGGGTAGAGGTTGTAAAG
MELO3C007409-qRT-F	GCTTTGACCCCTCCGCCT
MELO3C007409-qRT-R	CTTCTCCCCAGCAATCTCTCGT
MELO3C019641-qRT-F	GACCAGATGTGAAACGAGGAAAT
MELO3C019641-qRT-R	CTGGCAAACGAGACGCAA
MELO3C022568-qRT-F	CCCTCGCTCTACAGCAACACC
MELO3C022568-qRT-R	CGACCCGAACATCCCGC
MELO3C010967-qRT-F	CCTCGGGTTCCATTAGGCTTC
MELO3C010967-qRT-R	CTCCTCTGTTTCTCCAAATCCG
MELO3C014305-qRT-F	CAAAATCCCTCTCCCTTTACCTC
MELO3C014305-qRT-R	TGTCGCCAATGACGCTGC
MELO3C026410-qRT-F	TCAGGCGGTTCGGGAAGTAGT
MELO3C026410-qRT-R	GCAGTGCTTTCATCTTTTCGTTT
MELO3C021284-qRT-F	AAAGAATGCTGGGCTGTTGAGGT
MELO3C021284-qRT-R	TTTTATTTCGTTATCTGTTCGTCCG
MELO3C021978-qRT-F	CACCATCCCTTCCTGCCCT
MELO3C021978-qRT-R	CCTTCGTCGCCGTTCACAT
MELO3C004145-qRT-F	AAGGTGTGGAAAAAGTTGTAGATTG
MELO3C004145-qRT-R	GAGGTTTGTGAGTGTGGGGGT
MELO3C002616-qRT-F	CTTCCTCCGACACAACCACG
MELO3C002616-qRT-R	CCAAGCCAATCCTCCAAATGA
MELO3C017549-qRT-F	ACATCCAAATGCTACCCCAACA
MELO3C017549-qRT-R	CCAACTCCGACGCTAACCG

## Sheet: Table S2
Table S2 Number of Expansin genes in five plant species
Species	EXPA	EXPB	EXLA	EXLB	Total	References
Arabidospsis thaliana	26	5	3	1	35	Sampedro and Cosgrove, 2005
Rice (Oryza sativa)	33	18	4	1	56	Sampedro and Cosgrove, 2005
Melon (Cucumis melo)	20	3	8	2	33	In this study
Cucumber (Cucumis sativus)	21	3	7	2	33	Liu et al., 2021
Watermelon (Citrullus lanatus)	18	3	7	2	30	Gao et al., 2020

## Sheet: Table S3
Table S3 Estimated Ka/Ks ratios of the duplicated expansin genes in Cucumis melo
NO.	Paralogous Pairs	Ka	Ks	Ka/Ks	Data (Mya) a
1	CmEXPA14/CmEXPA20	0.247801	2.06523	0.119987	574
2	CmEXPA15/CmEXPA19	0.112091	NaN	NaN	NaN
3	CmEXPA14/CmEXPA2	0.139231	2.21342	0.0629029	615
4	CmEXPA15/CmEXPA10	0.0835425	3.43884	0.0242938	955
5	CmEXPA14/CmEXPA11	0.13944	1.8454	0.0755604	513
6	CmEXPA17/CmEXPA19	0.0903072	1.21191	0.0745163	337
7	CmEXPA17/CmEXPA10	0.0755015	1.51068	0.0499784	420
8	CmEXPA17/CmEXPA12	0.125778	2.11152	0.0595675	587
9	CmEXPA20/CmEXPA2	0.288231	3.19277	0.090276	887
10	CmEXPA19/CmEXPA10	0.109878	1.34781	0.0815233	374
11	CmEXPA20/CmEXPA11	0.255591	2.04614	0.124914	568
12	CmEXPA7/CmEXPA13	0.150963	1.49772	0.100795	416
13	CmEXPA10/CmEXPA12	0.125847	2.94205	0.0427753	817
a The divergence time was estimated according to formula T = Ks/2l. The clock-like rate (l) was 1.8×10-9 substitutions per site per year. Mya, million years ago.

## Sheet: Table S4
Table S4 Collinearity of expansin genes in Cucumis melo(Cm) and Arabidopsis thaliana (At), Oryza sativa (Os), Cucumis sativus (Cs) and Citrullus lanatus (Cl)
Gene ID	Collinearity Gene ID
AT4G38210.1	MELO3C015695T2
AT1G69530.3	MELO3C017181T1
AT1G26770.2	MELO3C017181T1
AT3G29030.1	MELO3C017181T1
AT2G40610.1	MELO3C020005T1
AT5G05290.1	MELO3C020005T1
AT3G15370.2	MELO3C016517T1
AT1G12560.1	MELO3C014013T1
AT1G62980.1	MELO3C014013T1
AT2G37640.1	MELO3C003134T1
AT2G28950.1	MELO3C003134T1
AT3G55500.1	MELO3C003134T1
AT5G02260.1	MELO3C003134T1
AT1G69530.3	MELO3C021999T1
AT1G26770.2	MELO3C021999T1
AT3G29030.1	MELO3C021999T1
AT2G39700.1	MELO3C021619T1
AT3G55500.1	MELO3C021619T1
AT1G62980.1	MELO3C005613T1
AT1G12560.1	MELO3C005613T1
AT1G69530.3	MELO3C012108T1
AT1G26770.2	MELO3C012108T1
AT2G03090.1	MELO3C012108T1
AT2G39700.1	MELO3C023866T1
AT2G28950.1	MELO3C023866T1
AT2G37640.1	MELO3C023866T1
AT3G55500.1	MELO3C023866T1
AT5G02260.1	MELO3C023866T1
AT2G40610.1	MELO3C020143T1
AT5G05290.1	MELO3C020143T1
AT2G28950.1	MELO3C025907T1
AT5G02260.1	MELO3C025907T1
AT2G28950.1	MELO3C020626T1
AT2G37640.1	MELO3C020626T1
AT1G69530.3	MELO3C001993T1
AT2G03090.1	MELO3C001993T1
AT3G29030.1	MELO3C001993T1
AT2G20750.1	MELO3C018743T1
AT4G28250.1	MELO3C018743T1
AT2G45110.1	MELO3C005962T1
AT3G60570.1	MELO3C005962T1
AT2G20750.1	MELO3C013606T1
AT4G28250.1	MELO3C013606T1
AT4G38400.1	MELO3C013289T1
OSNPB_020744200	MELO3C017181T1
OSNPB_010823100	MELO3C020005T1
OSNPB_050477600	MELO3C020005T1
OSNPB_030822000-2	MELO3C003134T1
OSNPB_020744200	MELO3C012108T1
OSNPB_010823100	MELO3C020143T1
OSNPB_030336400	MELO3C020143T1
OSNPB_030822000-2	MELO3C025907T1
OSNPB_040552000	MELO3C005962T1
Cla97C04G079060.1	MELO3C021999T1
Cla97C05G106170.1	MELO3C021999T1
Cla97C09G179520.1	MELO3C021999T1
Cla97C04G074810.1	MELO3C021619T1
Cla97C09G181110.1	MELO3C021619T1
Cla97C05G106170.1	MELO3C017181T1
Cla97C06G125700.1	MELO3C017181T1
Cla97C09G179520.1	MELO3C017181T1
Cla97C01G003390.1	MELO3C005613T1
Cla97C10G187990.1	MELO3C005613T1
Cla97C02G029800.1	MELO3C015695T2
Cla97C11G212620.1	MELO3C020005T1
Cla97C08G157680.1	MELO3C011350T1
Cla97C05G106170.1	MELO3C012108T1
Cla97C06G125700.1	MELO3C012108T1
Cla97C09G179520.1	MELO3C012108T1
Cla97C11G216050.1	MELO3C008552T1
Cla97C10G190760.1	MELO3C016517T1
Cla97C01G003390.1	MELO3C014013T1
Cla97C10G187990.1	MELO3C014013T1
Cla97C02G046060.1	MELO3C023866T1
Cla97C03G052380.1	MELO3C023866T1
Cla97C04G074810.1	MELO3C023866T1
Cla97C07G131710.1	MELO3C023866T1
Cla97C02G046060.1	MELO3C003134T1
Cla97C03G052380.1	MELO3C003134T1
Cla97C04G074810.1	MELO3C003134T1
Cla97C07G131710.1	MELO3C003134T1
Cla97C09G181110.1	MELO3C003134T1
Cla97C04G076290.1	MELO3C024488T1
Cla97C07G133420.1	MELO3C020143T1
Cla97C02G046060.1	MELO3C025907T1
Cla97C03G052380.1	MELO3C025907T1
Cla97C04G074810.1	MELO3C025907T1
Cla97C04G079060.1	MELO3C001993T1
Cla97C05G106170.1	MELO3C001993T1
Cla97C06G125700.1	MELO3C001993T1
Cla97C09G179520.1	MELO3C001993T1
Cla97C05G080220.1	MELO3C005962T1
Cla97C02G043310.1	MELO3C013606T1
Cla97C09G175480.1	MELO3C003336T1
Cla97C09G175230.1	MELO3C003371T1
Cla97C02G046060.1	MELO3C020626T1
Cla97C03G052380.1	MELO3C020626T1
Cla97C04G074810.1	MELO3C020626T1
Cla97C07G131710.1	MELO3C020626T1
Cla97C02G043310.1	MELO3C018743T1
Cla97C07G131380.1	MELO3C018743T1
Cla97C02G030360.1	MELO3C013289T1
Cla97C03G062610.1	MELO3C015050T1
Csa7G027840.1	MELO3C015695T2
Csa1G009820.1	MELO3C017181T1
Csa5G605760.1	MELO3C017181T1
Csa6G014540.1	MELO3C020005T1
Csa2G346000.1	MELO3C011350T1
Csa2G100530.1	MELO3C008552T1
Csa3G104900.1	MELO3C016517T1
Csa3G038170.1	MELO3C014013T1
Csa5G156210.1	MELO3C014013T1
Csa4G092960.1	MELO3C016062T1
Csa4G092960.1	MELO3C016062T1
Csa6G448160.1	MELO3C024488T1
Csa1G522540.2	MELO3C003134T1
Csa4G296100.1	MELO3C003134T1
Csa5G182120.1	MELO3C003134T1
Csa5G517210.1	MELO3C003134T1
Csa6G190340.1	MELO3C003134T1
Csa6G146950.1	MELO3C025785T1
Csa5G636630.1	MELO3C021999T1
Csa5G605760.1	MELO3C021999T1
Csa4G296100.1	MELO3C021619T1
Csa5G517210.1	MELO3C021619T1
Csa3G038170.1	MELO3C005613T1
Csa5G156210.1	MELO3C005613T1
Csa1G009820.1	MELO3C012108T1
Csa5G605760.1	MELO3C012108T1
Csa5G636630.1	MELO3C012108T1
Csa1G522540.2	MELO3C023866T1
Csa4G296100.1	MELO3C023866T1
Csa5G182120.1	MELO3C023866T1
Csa5G517210.1	MELO3C023866T1
Csa6G190340.1	MELO3C023866T1
Csa5G221940.1	MELO3C020143T1
Csa1G522540.2	MELO3C025907T1
Csa4G296100.1	MELO3C025907T1
Csa6G190340.1	MELO3C025907T1
Csa1G033320.1	MELO3C001993T1
Csa1G009820.1	MELO3C001993T1
Csa5G605760.1	MELO3C001993T1
Csa5G636630.1	MELO3C001993T1
Csa3G117420.1	MELO3C005962T1
Csa1G522540.2	MELO3C020626T1
Csa5G182120.1	MELO3C020626T1
Csa6G190340.1	MELO3C020626T1
Csa7G047420.1	MELO3C018743T1
Csa1G637440.1	MELO3C015050T1
Csa7G018830.1	MELO3C013299T1
Csa3G910670.1	MELO3C003371T1
Csa3G912910.1	MELO3C003336T1
Csa6G128580.1	MELO3C013606T1

## Sheet: Table S5
Table S5 Cis-acting elements analysis of CmEXP gene promoters
	Abiotic and biotic stresses						Response to phytohormone										Plant growth and development
ID	MBS	MRE	MBSI	LTR	WUN-motif	TC-rich repeats	AuxRR-core	TGA-element	SARE	ABRE	TATC-box	GARE-motif	P-box	TCA-element	CGTCA-motif	TGACG-motif	HD-Zip 1	HD-Zip 3	BOX III	Unnamed_1	CCAAT-box
CmEXPA1	1	1				1								1	1	1
CmEXPA2	1							1		4				4	1	1
CmEXPA3	1	2								3			1		1	1
CmEXPA4	1	2						2		1			1
CmEXPA5						2			1	1							1	1
CmEXPA6				2		1		1		1			1	1	2	2				1
CmEXPA7	3					2				3				2
CmEXPA8	2							1		1		2		1	4	4
CmEXPA9	2					2		1					3	3	1	1
CmEXPA10				1						1				3	2	2
CmEXPA11								1		1	1			2
CmEXPA12										1				1
CmEXPA13				1						2			1		3	3				1
CmEXPA14	1	1				1	1			6				3	1	1
CmEXPA15										2			1	1	3	3					1
CmEXPA16		1								1	1			1	1	1	1
CmEXPA17	1	1				1					1			1
CmEXPA18			1											2
CmEXPA19							1			2				1
CmEXPA20		3		1	1			1												1
CmEXPB1		2		2				4		2					3	3	1			1
CmEXPB2				1	1					3		1	1		2	2			1	1	1
CmEXPB3	1					2				1			1							2
CmEXLA1				2				1		5			1		3	3				1	1
CmEXLA2	1	1											2		1	1	1
CmEXLA3		1									1		2	1
CmEXLA4	1							3					1		6	6
CmEXLA5						2		2						3	1	1				1	1
CmEXLA6	1		1	1				1		1				2	3	3
CmEXLA7		1								3			1	1							1
CmEXLA8	1	1								1		1			1	1
CmEXLB1			1				1	1		1	2			1						1
CmEXLB2	1					1				2		1	1	1	3	3
	19	17	3	11	2	15	3	20	1	49	6	5	18	36	43	43	4	1	1	10	5

## Sheet: Table S6
Table S6 Expression of CmEXP genes in the fruit peels of different netted melon varieties (FPKM)
ID	C25-1_fpkm	C25-2_fpkm	C25-3_fpkm	N17-1_fpkm	N17-2_fpkm	N17-3_fpkm	N25-1_fpkm	N25-2_fpkm	N25-3_fpkm
CmEXPA1	7.71	4.96	7.58	10.81	8.93	10.04	7.31	7.31	7.29
CmEXPA2	2.32	1.14	1.67	2.48	5.78	3.41	1.85	1.85	1.66
CmEXPA3	80.49	155.3	78.46	131.15	60.92	115.1	147.96	147.96	109.87
CmEXPA4	0.64	1.7	0.31	0	0	0	0	0	0
CmEXPA5	0	0	0.12	0.38	0.05	0.48	0.62	0.62	0.67
CmEXPA6	0.22	0	0.08	0.07	0	0	0	0	0.06
CmEXPA7	0	0	0	0	0	0	0	0	0
CmEXPA8	0.15	0	0	0	0	0	0	0	0
CmEXPA9	0	0	0	0	0	0	0.06	0.06	0.05
CmEXPA10	1.51	1.76	1.78	1.26	3.01	3.59	0.67	0.67	0.94
CmEXPA11	18.98	17.36	23.46	218.55	196.28	286.53	285.31	285.31	185.54
CmEXPA12	2.1	1.62	0.24	0.54	0.05	0.22	0.26	0.26	0.36
CmEXPA13	0	0	0	0	0	0	0	0	0
CmEXPA14	186.91	322.1	218.22	31.93	39.04	45.26	10.3	10.3	11.86
CmEXPA15	36.1	44.83	45.12	4.03	3.42	3.25	1.84	1.84	2.48
CmEXPA16	0.21	0.1	0.11	0.04	0.12	0.33	0	0	0
CmEXPA17	155.19	154.17	202.86	27.21	40.58	27.29	20.46	20.46	26.07
CmEXPA18	0	0	0	0	0	0	0	0	0
CmEXPA19	12.35	11.09	10.89	31.61	25.04	62.95	3.65	3.65	3.15
CmEXPA20	0	0.17	0.23	0	0	0	0	0	0
CmEXPB1	1.51	2.2	2.1	25.03	14.62	11.23	6.7	6.7	3.39
CmEXPB2	2.8	2.07	2.63	0.06	0.11	0.15	2.83	2.83	1.09
CmEXPB3	41.63	100.97	47.3	2.5	1.61	1.69	1.02	1.02	0.79
CmEXLA1	38.89	39.66	45.76	122.57	112.52	82.49	37.05	37.05	38.4
CmEXLA2	0.19	12.01	0.15	0.11	0.31	0.14	0	0	0
CmEXLA3	2.97	3.96	1.31	0	0	0	0	0	0
CmEXLA4	0	1.49	0	0	0	0	0	0	0
CmEXLA5	0.23	53.39	0.12	0.23	0.16	0.05	0	0	0
CmEXLA6	0.45	6.17	0.57	0.1	0.05	0.07	0.11	0.11	0.09
CmEXLA7	2.45	4.26	2.61	4.31	4.46	3.68	1.23	1.23	1.02
CmEXLA8	0.41	31.28	0.59	0.06	0	0	0	0	0
CmEXLB1	0.2	1.51	0.65	0	0	0	0	0	0
CmEXLB2	4.75	6.3	7.46	1.28	2.83	1.73	2.78	2.78	3.98

## Sheet: Table S7
Table S7 TFs were predicted to bind in the promoter region of CmEXPB1
GeneID	Arabidopsis thaliana TF ID	Cucumis melo TF ID	Family	Start	Stop	Strand	Matched sequence
CmEXPB1	AT5G17430	MELO3C025807	AP2	77	96	-	AAGAAAAAGGAAGAGAGAAA
CmEXPB1	AT1G50640	MELO3C014181	ERF	1943	1957	-	CGACGGCGGCGCCCG
CmEXPB1	AT1G28160	MELO3C017826	ERF	1943	1957	-	CGACGGCGGCGCCCG
CmEXPB1	AT3G23220	MELO3C006432	ERF	1943	1957	-	CGACGGCGGCGCCCG
CmEXPB1	AT1G28370	MELO3C007267	ERF	1943	1957	+	cgggcgccgccgtcg
CmEXPB1	AT1G68550	MELO3C011572	ERF	1943	1957	+	cgggcgccgccgtcg
CmEXPB1	AT5G47230	MELO3C005465	ERF	1943	1957	+	cgggcgccgccgtcg
CmEXPB1	AT5G19790	MELO3C008810	ERF	1943	1957	+	cgggcgccgccgtcg
CmEXPB1	AT2G33710	MELO3C008014	ERF	1943	1957	+	cgggcgccgccgtcg
CmEXPB1	AT5G18560	MELO3C006626	ERF	1943	1957	+	cgggcgccgccgtcg
CmEXPB1	AT2G45660	MELO3C006159	MIKC_MADS	75	95	+	cttttctctcttcctttttct
CmEXPB1	AT1G43160	MELO3C008014	ERF	1943	1957	-	CGACGGCGGCGCCCG
CmEXPB1	AT1G53170	MELO3C019725	ERF	1942	1956	+	ccgggcgccgccgtc
CmEXPB1	AT2G28810	MELO3C023853	Dof	74	94	+	tcttttctctcttcctttttc
CmEXPB1	AT4G36900	MELO3C007573	ERF	1945	1954	+	ggcgccgccg
CmEXPB1	AT5G51190	MELO3C005465	ERF	1944	1958	-	TCGACGGCGGCGCCC
CmEXPB1	AT3G15210	MELO3C025608	ERF	1943	1957	+	cgggcgccgccgtcg
CmEXPB1	AT1G22810	MELO3C008082	ERF	1149	1163	-	GGTGGGGGCGGTGCT
CmEXPB1	AT5G02460	MELO3C009265	Dof	74	94	-	GAAAAAGGAAGAGAGAAAAGA
CmEXPB1	AT4G26640	MELO3C014134	WRKY	1182	1194	-	GGCGTTGACCAAT
CmEXPB1	AT3G50410	MELO3C007527	Dof	73	93	+	atcttttctctcttccttttt
CmEXPB1	AT1G71450	MELO3C022181	ERF	1148	1167	+	aagcaccgcccccaccaaca
CmEXPB1	AT5G47220	MELO3C005502	ERF	1937	1957	+	gatttccgggcgccgccgtcg
CmEXPB1	AT5G65130	MELO3C007769	ERF	1943	1957	+	cgggcgccgccgtcg
CmEXPB1	AT5G61600	MELO3C005465	ERF	1941	1959	+	tccgggcgccgccgtcgag
CmEXPB1	AT4G18450	MELO3C007241	ERF	1942	1958	-	TCGACGGCGGCGCCCGG
CmEXPB1	AT3G23250	MELO3C022997	MYB	1148	1168	+	aagcaccgcccccaccaacaa
CmEXPB1	AT1G75490	MELO3C003785	ERF	1943	1957	+	cgggcgccgccgtcg
CmEXPB1	AT5G43410	MELO3C006432	ERF	1946	1955	+	gcgccgccgt
CmEXPB1	AT2G01930	MELO3C005239	BBR-BPC	79	102	-	GTGTGGAAGAAAAAGGAAGAGAGA
CmEXPB1	AT2G38340	MELO3C026024	ERF	1564	1580	+	cttcccaaccgccatta
CmEXPB1	AT2G01930	MELO3C005239	BBR-BPC	77	100	-	GTGGAAGAAAAAGGAAGAGAGAAA
CmEXPB1	AT4G17490	MELO3C013917	ERF	1940	1960	+	ttccgggcgccgccgtcgagt
CmEXPB1	AT5G18450	MELO3C010977	ERF	1149	1163	-	GGTGGGGGCGGTGCT
CmEXPB1	AT5G17430	MELO3C025807	AP2	79	98	-	GGAAGAAAAAGGAAGAGAGA
CmEXPB1	AT5G17430	MELO3C025807	AP2	147	166	-	AATAAAGAGAAGAAAACAAG
CmEXPB1	AT5G07310	MELO3C008014	ERF	1943	1957	+	cgggcgccgccgtcg
CmEXPB1	AT4G18450	MELO3C007241	ERF	1939	1955	-	ACGGCGGCGCCCGGAAA
CmEXPB1	AT5G66940	MELO3C007527	Dof	72	100	+	tatcttttctctcttcctttttcttccac
CmEXPB1	AT5G17430	MELO3C025807	AP2	144	163	-	AAAGAGAAGAAAACAAGAAA
CmEXPB1	AT5G22570	MELO3C009097	WRKY	1184	1193	-	GCGTTGACCA
CmEXPB1	AT3G23240	MELO3C006430	ERF	1940	1967	+	ttccgggcgccgccgtcgagtttaaacc
CmEXPB1	AT1G18960	MELO3C017143	MYB_related	1151	1172	+	caccgcccccaccaacaatctt
CmEXPB1	AT3G15210	MELO3C025608	ERF	1946	1960	+	gcgccgccgtcgagt
CmEXPB1	AT1G53910	MELO3C022694	ERF	1943	1963	-	TAAACTCGACGGCGGCGCCCG
CmEXPB1	AT1G72050	MELO3C012480	C2H2	178	196	+	cttcatccatctcttcttc
CmEXPB1	AT3G16770	MELO3C021306	ERF	1946	1953	+	gcgccgcc
CmEXPB1	AT1G28360	MELO3C002623	ERF	1947	1954	+	cgccgccg
CmEXPB1	AT1G06160	MELO3C022985	ERF	1947	1954	+	cgccgccg
CmEXPB1	AT1G77640	MELO3C027289	ERF	1965	1985	-	AGGTGCATTGTTGACGGTGGT
CmEXPB1	AT1G44830	MELO3C027289	ERF	1153	1167	+	ccgcccccaccaaca
CmEXPB1	AT1G72360	MELO3C022694	ERF	1940	1960	+	ttccgggcgccgccgtcgagt
CmEXPB1	AT4G31060	MELO3C015543	ERF	1966	1985	+	ccaccgtcaacaatgcacct
CmEXPB1	AT4G01680	MELO3C015228	MYB	1153	1166	+	ccgcccccaccaac
CmEXPB1	AT2G44840	MELO3C005502	ERF	1944	1958	+	gggcgccgccgtcga
CmEXPB1	AT1G72050	MELO3C012480	C2H2	175	193	+	cttcttcatccatctcttc
CmEXPB1	AT5G61600	MELO3C005465	ERF	1938	1956	+	atttccgggcgccgccgtc
CmEXPB1	AT2G40220	MELO3C008308	ERF	1151	1160	+	caccgccccc
CmEXPB1	AT1G74650	MELO3C001981	MYB	1562	1576	+	cccttcccaaccgcc
CmEXPB1	AT4G16750	MELO3C013926	ERF	1944	1958	+	gggcgccgccgtcga
CmEXPB1	AT4G36900	MELO3C007573	ERF	1944	1953	-	GGCGGCGCCC
CmEXPB1	AT3G11020	MELO3C026024	ERF	1563	1583	-	GAATAATGGCGGTTGGGAAGG
CmEXPB1	AT1G44830	MELO3C027289	ERF	1943	1957	+	cgggcgccgccgtcg
CmEXPB1	AT2G45660	MELO3C006159	MIKC_MADS	77	97	+	tttctctcttcctttttcttc
CmEXPB1	AT4G04450	MELO3C007409	WRKY	1182	1202	-	CTATACAAGGCGTTGACCAAT
CmEXPB1	AT1G72360	MELO3C022694	ERF	1943	1963	+	cgggcgccgccgtcgagttta
CmEXPB1	AT1G03800	MELO3C025608	ERF	1939	1959	+	tttccgggcgccgccgtcgag
CmEXPB1	AT5G67190	MELO3C007573	ERF	1943	1957	+	cgggcgccgccgtcg
CmEXPB1	AT4G17490	MELO3C013917	ERF	1943	1963	+	cgggcgccgccgtcgagttta
CmEXPB1	AT4G23750	MELO3C016313	ERF	1946	1953	+	gcgccgcc
CmEXPB1	AT3G50410	MELO3C007527	Dof	231	251	+	taatttctttttttccttttc
CmEXPB1	AT3G28910	MELO3C001981	MYB	1565	1579	+	ttcccaaccgccatt
CmEXPB1	AT2G31230	MELO3C012896	ERF	1941	1955	+	tccgggcgccgccgt
CmEXPB1	AT4G28140	MELO3C018744	ERF	1937	1956	-	GACGGCGGCGCCCGGAAATC
CmEXPB1	AT3G50260	MELO3C016780	ERF	1153	1167	+	ccgcccccaccaaca
CmEXPB1	AT3G20310	MELO3C014181	ERF	1937	1957	+	gatttccgggcgccgccgtcg
CmEXPB1	AT4G34410	MELO3C019506	ERF	1947	1961	-	AACTCGACGGCGGCG
CmEXPB1	AT2G35700	MELO3C013926	ERF	1943	1957	-	CGACGGCGGCGCCCG
CmEXPB1	AT5G62470	MELO3C001981	MYB	1833	1850	-	GAAGGAAGTTGGGAGTTA
CmEXPB1	AT1G12630	MELO3C009441	ERF	1865	1885	-	AAGAGTCGTTTCTGCCGACAG
CmEXPB1	AT5G52020	MELO3C006870	ERF	1863	1877	+	aactgtcggcagaaa
CmEXPB1	AT5G67000	MELO3C019506	ERF	1946	1960	-	ACTCGACGGCGGCGC
CmEXPB1	AT2G04880	MELO3C024209	WRKY	628	638	+	ttgaccgagta
CmEXPB1	AT3G50260	MELO3C016780	ERF	1943	1957	+	cgggcgccgccgtcg
CmEXPB1	AT5G13910	MELO3C017826	ERF	1945	1965	+	ggcgccgccgtcgagtttaaa
CmEXPB1	AT2G33710	MELO3C008014	ERF	1940	1954	+	ttccgggcgccgccg
CmEXPB1	AT4G36740	MELO3C017549	HD-ZIP	1085	1105	+	tcaacaataattgactaaaaa
CmEXPB1	AT3G16770	MELO3C021306	ERF	1945	1952	-	GCGGCGCC
CmEXPB1	AT1G72050	MELO3C012480	C2H2	121	139	+	ctcccttttccttttccac
CmEXPB1	AT1G51700	MELO3C013043	Dof	79	99	-	TGGAAGAAAAAGGAAGAGAGA
CmEXPB1	AT3G23220	MELO3C006432	ERF	1946	1960	-	ACTCGACGGCGGCGC
CmEXPB1	AT1G78080	MELO3C011364	ERF	1151	1160	+	caccgccccc
CmEXPB1	AT4G01720	MELO3C007409	WRKY	1180	1198	-	ACAAGGCGTTGACCAATAT
CmEXPB1	AT5G25390	MELO3C003695	ERF	1149	1169	+	agcaccgcccccaccaacaat
CmEXPB1	AT5G47220	MELO3C005502	ERF	1940	1960	+	ttccgggcgccgccgtcgagt
CmEXPB1	AT1G03800	MELO3C025608	ERF	1936	1956	+	agatttccgggcgccgccgtc
CmEXPB1	AT4G38000	MELO3C014958	Dof	148	175	+	ttgttttcttctctttattaaccttttc
CmEXPB1	AT5G62470	MELO3C001981	MYB	1156	1173	-	TAAGATTGTTGGTGGGGG
CmEXPB1	AT1G74650	MELO3C001981	MYB	1156	1170	+	cccccaccaacaatc
CmEXPB1	AT5G65410	MELO3C011064	ZF-HD	1051	1065	+	tcattaattacccct
CmEXPB1	AT1G28160	MELO3C017826	ERF	1940	1954	-	CGGCGGCGCCCGGAA
CmEXPB1	AT1G50640	MELO3C014181	ERF	1940	1954	-	CGGCGGCGCCCGGAA
CmEXPB1	AT1G49480	MELO3C021929	B3	1504	1518	+	accaaaaacaaaaaa
CmEXPB1	AT2G40220	MELO3C008308	ERF	1947	1956	+	cgccgccgtc
CmEXPB1	AT3G11020	MELO3C026024	ERF	1144	1164	-	TGGTGGGGGCGGTGCTTAAGT
CmEXPB1	AT4G27950	MELO3C006973	ERF	1147	1167	+	taagcaccgcccccaccaaca
CmEXPB1	AT1G79180	MELO3C019641	MYB	1151	1171	+	caccgcccccaccaacaatct
CmEXPB1	AT5G03790	MELO3C009420	HD-ZIP	1087	1099	-	GTCAATTATTGTT
CmEXPB1	AT2G44745	MELO3C005937	WRKY	1184	1193	-	GCGTTGACCA
CmEXPB1	AT5G02460	MELO3C009265	Dof	73	93	-	AAAAAGGAAGAGAGAAAAGAT
CmEXPB1	AT4G34410	MELO3C019506	ERF	1944	1958	-	TCGACGGCGGCGCCC
CmEXPB1	AT2G02540	MELO3C022921	ZF-HD	1085	1098	+	tcaacaataattga
CmEXPB1	AT2G40220	MELO3C008308	ERF	1942	1951	-	CGGCGCCCGG
CmEXPB1	AT5G07310	MELO3C008014	ERF	1946	1960	+	gcgccgccgtcgagt
CmEXPB1	AT1G75490	MELO3C003785	ERF	1153	1167	+	ccgcccccaccaaca
CmEXPB1	AT5G51190	MELO3C005465	ERF	1947	1961	-	AACTCGACGGCGGCG
CmEXPB1	AT1G12630	MELO3C009441	ERF	1938	1958	+	atttccgggcgccgccgtcga
CmEXPB1	AT4G36900	MELO3C007573	ERF	1149	1158	+	agcaccgccc
CmEXPB1	AT2G31230	MELO3C012896	ERF	1944	1958	+	gggcgccgccgtcga
CmEXPB1	AT3G57600	MELO3C009669	ERF	1946	1956	+	gcgccgccgtc
CmEXPB1	AT1G74650	MELO3C001981	MYB	1833	1847	+	taactcccaacttcc
CmEXPB1	AT1G72050	MELO3C012480	C2H2	172	190	+	tttcttcttcatccatctc
CmEXPB1	AT1G53170	MELO3C019725	ERF	1945	1959	+	ggcgccgccgtcgag
CmEXPB1	AT2G40220	MELO3C008308	ERF	1945	1954	-	CGGCGGCGCC
CmEXPB1	AT2G25000	MELO3C026740	WRKY	1183	1193	+	ttggtcaacgc
CmEXPB1	AT1G77640	MELO3C027289	ERF	1149	1169	-	ATTGTTGGTGGGGGCGGTGCT
CmEXPB1	AT3G01470	MELO3C021534	HD-ZIP	1088	1098	+	acaataattga
CmEXPB1	AT3G01220	MELO3C021978	HD-ZIP	1088	1098	+	acaataattga
CmEXPB1	AT5G13910	MELO3C017826	ERF	1942	1962	+	ccgggcgccgccgtcgagttt
CmEXPB1	AT5G07310	MELO3C008014	ERF	1150	1164	+	gcaccgcccccacca
CmEXPB1	AT5G22220	MELO3C014514	E2F/DP	1944	1953	+	gggcgccgcc
CmEXPB1	AT5G25190	MELO3C011286	ERF	1945	1963	-	TAAACTCGACGGCGGCGCC
CmEXPB1	AT2G40340	MELO3C008318	ERF	1149	1169	-	ATTGTTGGTGGGGGCGGTGCT
CmEXPB1	AT1G18570	MELO3C007330	MYB	1148	1168	+	aagcaccgcccccaccaacaa
CmEXPB1	AT1G08810	MELO3C009708	MYB	1563	1581	+	ccttcccaaccgccattat
CmEXPB1	AT2G01570	MELO3C005298	GRAS	71	90	-	AAGGAAGAGAGAAAAGATAT
CmEXPB1	AT1G36060	MELO3C010425	ERF	1147	1160	-	GGGGGCGGTGCTTA
CmEXPB1	AT1G51600	MELO3C024287	GATA	1306	1324	+	tatcctcctcaatatcatc
CmEXPB1	AT5G66700	MELO3C007809	HD-ZIP	1088	1098	+	acaataattga
CmEXPB1	AT4G21030	MELO3C002616	Dof	80	98	-	GGAAGAAAAAGGAAGAGAG
CmEXPB1	AT1G21910	MELO3C027289	ERF	1147	1166	+	taagcaccgcccccaccaac
CmEXPB1	AT5G37020	MELO3C025070	ARF	1864	1872	+	actgtcggc
CmEXPB1	AT4G38000	MELO3C014958	Dof	67	94	+	tataatatcttttctctcttcctttttc
CmEXPB1	AT5G61600	MELO3C005465	ERF	1561	1579	+	acccttcccaaccgccatt
CmEXPB1	AT5G64750	MELO3C008014	ERF	1944	1962	-	AAACTCGACGGCGGCGCCC
CmEXPB1	AT1G46768	MELO3C016780	ERF	1946	1958	-	TCGACGGCGGCGC
CmEXPB1	AT1G72050	MELO3C012480	C2H2	498	516	-	ATACCTCCTCCACCCCAAC
CmEXPB1	AT1G75240	MELO3C010949	ZF-HD	1721	1731	+	ccgtaattaac
CmEXPB1	AT5G66940	MELO3C007527	Dof	779	807	+	cctttctttttttgaacttttgggcttcg
CmEXPB1	AT3G55370	MELO3C023853	Dof	233	253	+	atttctttttttccttttcat
CmEXPB1	AT4G38000	MELO3C014958	Dof	225	252	+	ccattataatttctttttttccttttca
CmEXPB1	AT1G19210	MELO3C015543	ERF	1946	1959	-	CTCGACGGCGGCGC
CmEXPB1	AT1G01250	MELO3C004579	ERF	1965	1979	-	ATTGTTGACGGTGGT
CmEXPB1	AT1G19210	MELO3C015543	ERF	1963	1976	-	GTTGACGGTGGTTT
CmEXPB1	AT1G72050	MELO3C012480	C2H2	169	187	+	ccttttcttcttcatccat
CmEXPB1	AT3G23690	MELO3C006789	bHLH	1395	1409	+	ggtaatgcacgtgat
CmEXPB1	AT4G18450	MELO3C007241	ERF	1562	1578	-	ATGGCGGTTGGGAAGGG
CmEXPB1	AT4G01680	MELO3C015228	MYB	1563	1576	+	ccttcccaaccgcc
CmEXPB1	AT2G44840	MELO3C005502	ERF	1947	1961	+	cgccgccgtcgagtt
CmEXPB1	AT5G64750	MELO3C008014	ERF	1947	1965	-	TTTAAACTCGACGGCGGCG
CmEXPB1	AT5G25190	MELO3C011286	ERF	1146	1164	-	TGGTGGGGGCGGTGCTTAA
CmEXPB1	AT1G68550	MELO3C011572	ERF	1940	1954	+	ttccgggcgccgccg
CmEXPB1	AT1G51700	MELO3C013043	Dof	122	142	-	TGAGTGGAAAAGGAAAAGGGA
CmEXPB1	AT5G67190	MELO3C007573	ERF	1153	1167	+	ccgcccccaccaaca
CmEXPB1	AT4G38910	MELO3C013409	BBR-BPC	76	105	-	CATGTGTGGAAGAAAAAGGAAGAGAGAAAA
CmEXPB1	AT5G18450	MELO3C010977	ERF	1945	1959	-	CTCGACGGCGGCGCC
CmEXPB1	AT1G22810	MELO3C008082	ERF	1945	1959	-	CTCGACGGCGGCGCC
CmEXPB1	AT3G28910	MELO3C001981	MYB	1836	1850	+	ctcccaacttccttc
CmEXPB1	AT2G31230	MELO3C012896	ERF	1564	1578	+	cttcccaaccgccat
CmEXPB1	AT3G49690	MELO3C007663	MYB	1980	1992	-	ACGGGGGAGGTGC
CmEXPB1	AT1G46768	MELO3C016780	ERF	1943	1955	-	ACGGCGGCGCCCG
CmEXPB1	AT1G28360	MELO3C002623	ERF	1944	1951	-	CGGCGCCC
CmEXPB1	AT1G43160	MELO3C008014	ERF	1940	1954	-	CGGCGGCGCCCGGAA
CmEXPB1	AT5G19790	MELO3C008810	ERF	1940	1954	+	ttccgggcgccgccg
CmEXPB1	AT5G67190	MELO3C007573	ERF	1563	1577	+	ccttcccaaccgcca
CmEXPB1	AT3G47600	MELO3C001981	MYB	1563	1581	-	ATAATGGCGGTTGGGAAGG
CmEXPB1	AT1G75080	MELO3C010925	BES1	830	849	-	ACACTCGTGCGAGTTTTCTT
CmEXPB1	AT5G65130	MELO3C007769	ERF	1153	1167	+	ccgcccccaccaaca
CmEXPB1	AT2G01930	MELO3C005239	BBR-BPC	75	98	-	GGAAGAAAAAGGAAGAGAGAAAAG
CmEXPB1	AT5G65130	MELO3C007769	ERF	1150	1164	+	gcaccgcccccacca
CmEXPB1	AT5G25390	MELO3C003695	ERF	1146	1166	+	ttaagcaccgcccccaccaac
CmEXPB1	AT2G30250	MELO3C020489	WRKY	1182	1192	+	attggtcaacg
CmEXPB1	AT3G61150	MELO3C022532	HD-ZIP	1051	1061	-	GTAATTAATGA
CmEXPB1	AT5G25190	MELO3C011286	ERF	496	514	+	gtgttggggtggaggaggt
CmEXPB1	AT5G47220	MELO3C005502	ERF	1560	1580	+	tacccttcccaaccgccatta
CmEXPB1	AT5G44210	MELO3C007267	ERF	1946	1966	-	GTTTAAACTCGACGGCGGCGC
CmEXPB1	AT3G08500	MELO3C023549	MYB	1159	1169	-	ATTGTTGGTGG
CmEXPB1	AT5G07100	MELO3C020489	WRKY	1182	1194	+	attggtcaacgcc
CmEXPB1	AT4G28140	MELO3C018744	ERF	1557	1576	-	GGCGGTTGGGAAGGGTAACG
CmEXPB1	AT2G28810	MELO3C023853	Dof	781	801	+	tttctttttttgaacttttgg
CmEXPB1	AT1G22810	MELO3C008082	ERF	1965	1979	-	ATTGTTGACGGTGGT
CmEXPB1	AT5G17430	MELO3C025807	AP2	81	100	-	GTGGAAGAAAAAGGAAGAGA
CmEXPB1	AT1G53910	MELO3C022694	ERF	1946	1966	-	GTTTAAACTCGACGGCGGCGC
CmEXPB1	AT1G49480	MELO3C021929	B3	1339	1353	+	aaaaaaaaaaaaact
CmEXPB1	AT1G28370	MELO3C007267	ERF	1940	1954	+	ttccgggcgccgccg
CmEXPB1	AT4G16750	MELO3C013926	ERF	1154	1168	+	cgcccccaccaacaa
CmEXPB1	AT4G31060	MELO3C015543	ERF	1150	1169	+	gcaccgcccccaccaacaat
CmEXPB1	AT2G35700	MELO3C013926	ERF	1866	1880	+	tgtcggcagaaacga
CmEXPB1	AT5G47230	MELO3C005465	ERF	1940	1954	+	ttccgggcgccgccg
CmEXPB1	AT5G65130	MELO3C007769	ERF	1940	1954	+	ttccgggcgccgccg
CmEXPB1	AT2G40740	MELO3C020162	WRKY	1183	1194	-	GGCGTTGACCAA
CmEXPB1	AT5G25390	MELO3C003695	ERF	1979	1999	+	tgcacctcccccgtggctact
CmEXPB1	AT5G25190	MELO3C011286	ERF	1942	1960	-	ACTCGACGGCGGCGCCCGG
CmEXPB1	AT1G36060	MELO3C010425	ERF	1963	1976	-	GTTGACGGTGGTTT
CmEXPB1	AT4G17490	MELO3C013917	ERF	1563	1583	+	ccttcccaaccgccattattc
CmEXPB1	AT1G69780	MELO3C012079	HD-ZIP	1088	1098	+	acaataattga
CmEXPB1	AT4G00730	MELO3C022532	HD-ZIP	1051	1061	+	tcattaattac
CmEXPB1	AT3G57600	MELO3C009669	ERF	1943	1953	+	cgggcgccgcc
CmEXPB1	AT5G66940	MELO3C007527	Dof	230	258	+	ataatttctttttttccttttcatacgta
CmEXPB1	AT3G47600	MELO3C001981	MYB	1834	1852	-	GCGAAGGAAGTTGGGAGTT
CmEXPB1	AT4G16750	MELO3C013926	ERF	1865	1879	-	CGTTTCTGCCGACAG
CmEXPB1	AT3G12130	MELO3C009632	C3H	84	97	-	GAAGAAAAAGGAAG
CmEXPB1	AT5G02460	MELO3C009265	Dof	231	251	-	GAAAAGGAAAAAAAGAAATTA
CmEXPB1	AT5G17430	MELO3C025807	AP2	75	94	-	GAAAAAGGAAGAGAGAAAAG
CmEXPB1	AT3G20310	MELO3C014181	ERF	1557	1577	+	cgttacccttcccaaccgcca
CmEXPB1	AT5G01900	MELO3C009097	WRKY	1184	1191	+	tggtcaac
CmEXPB1	AT1G69570	MELO3C001987	Dof	69	95	+	taatatcttttctctcttcctttttct
CmEXPB1	AT2G45660	MELO3C006159	MIKC_MADS	145	165	+	ttcttgttttcttctctttat
CmEXPB1	AT1G72360	MELO3C022694	ERF	1563	1583	+	ccttcccaaccgccattattc
CmEXPB1	AT5G65130	MELO3C007769	ERF	499	513	-	CCTCCTCCACCCCAA
CmEXPB1	AT5G44210	MELO3C007267	ERF	1943	1963	-	TAAACTCGACGGCGGCGCCCG
CmEXPB1	AT1G62300	MELO3C007409	WRKY	1174	1192	-	CGTTGACCAATATAATGGT
CmEXPB1	AT2G33710	MELO3C008014	ERF	1944	1958	-	TCGACGGCGGCGCCC
CmEXPB1	AT1G69570	MELO3C001987	Dof	119	145	+	aactcccttttccttttccactcaatt
CmEXPB1	AT5G65310	MELO3C007736	HD-ZIP	1088	1098	+	acaataattga
CmEXPB1	AT5G17430	MELO3C025807	AP2	74	93	-	AAAAAGGAAGAGAGAAAAGA
CmEXPB1	AT1G77200	MELO3C004579	ERF	1861	1874	-	CTGCCGACAGTTTT
CmEXPB1	AT5G66940	MELO3C007527	Dof	153	181	+	ttcttctctttattaaccttttcttcttc
CmEXPB1	AT3G28920	MELO3C009873	ZF-HD	1379	1393	-	TTTCCTCATTAATCA
CmEXPB1	AT1G21910	MELO3C027289	ERF	1937	1956	+	gatttccgggcgccgccgtc
CmEXPB1	AT5G41570	MELO3C016337	WRKY	1180	1193	-	GCGTTGACCAATAT
CmEXPB1	AT3G28910	MELO3C001981	MYB	1498	1512	+	cacccaaccaaaaac
CmEXPB1	AT3G03660	MELO3C009677	WOX	1722	1732	-	AGTTAATTACG
CmEXPB1	AT1G21910	MELO3C027289	ERF	1138	1157	+	tcttgaacttaagcaccgcc
CmEXPB1	AT2G35700	MELO3C013926	ERF	1563	1577	-	TGGCGGTTGGGAAGG
CmEXPB1	AT3G20310	MELO3C014181	ERF	1560	1580	+	tacccttcccaaccgccatta
CmEXPB1	AT3G46090	MELO3C020703	C2H2	841	853	+	cacgagtgtagtg
CmEXPB1	AT4G17490	MELO3C013917	ERF	1144	1164	+	acttaagcaccgcccccacca
CmEXPB1	AT5G49300	MELO3C006696	GATA	584	610	-	CTTCTCCATCGTTATTTTGATCTTCAT
CmEXPB1	AT4G06746	MELO3C007573	ERF	1958	1976	+	agtttaaaccaccgtcaac
CmEXPB1	AT1G74650	MELO3C001981	MYB	1495	1509	+	tcacacccaaccaaa
CmEXPB1	AT1G36060	MELO3C010425	ERF	1946	1959	-	CTCGACGGCGGCGC
CmEXPB1	AT3G59060	MELO3C026410	bHLH	1401	1408	-	TCACGTGC
CmEXPB1	AT3G23220	MELO3C006432	ERF	1566	1580	-	TAATGGCGGTTGGGA
CmEXPB1	AT2G23340	MELO3C007573	ERF	1961	1977	-	TGTTGACGGTGGTTTAA
CmEXPB1	AT3G56400	MELO3C009097	WRKY	1182	1194	-	GGCGTTGACCAAT
CmEXPB1	AT3G01220	MELO3C021978	HD-ZIP	621	631	+	ttaataattga
CmEXPB1	AT3G13040	MELO3C010134	G2-like	149	157	-	AAGAAAACA
CmEXPB1	AT4G36900	MELO3C007573	ERF	1948	1957	+	gccgccgtcg
CmEXPB1	AT2G01930	MELO3C005239	BBR-BPC	73	96	-	AAGAAAAAGGAAGAGAGAAAAGAT
CmEXPB1	AT1G77080	MELO3C022516	MIKC_MADS	779	793	+	cctttctttttttga
CmEXPB1	AT5G25810	MELO3C024714	ERF	1862	1876	-	TTCTGCCGACAGTTT
CmEXPB1	AT3G24050	MELO3C023076	GATA	1151	1165	-	TTGGTGGGGGCGGTG
CmEXPB1	AT1G30650	MELO3C002875	WRKY	1182	1194	+	attggtcaacgcc
CmEXPB1	AT3G60490	MELO3C013926	ERF	1861	1874	+	aaaactgtcggcag
CmEXPB1	AT1G46768	MELO3C016780	ERF	1147	1159	-	GGGGCGGTGCTTA
CmEXPB1	AT5G20240	MELO3C010515	MIKC_MADS	780	793	-	TCAAAAAAAGAAAG
CmEXPB1	AT5G43410	MELO3C006432	ERF	1949	1958	+	ccgccgtcga
CmEXPB1	AT5G51190	MELO3C005465	ERF	1567	1581	-	ATAATGGCGGTTGGG
CmEXPB1	AT5G05550	MELO3C024327	Trihelix	1944	1958	+	gggcgccgccgtcga
CmEXPB1	AT1G36060	MELO3C010425	ERF	1943	1956	-	GACGGCGGCGCCCG
CmEXPB1	AT1G44830	MELO3C027289	ERF	1940	1954	+	ttccgggcgccgccg
CmEXPB1	AT2G45660	MELO3C006159	MIKC_MADS	1897	1917	+	tttctcttttttcggtccttg
CmEXPB1	AT5G02460	MELO3C009265	Dof	232	252	-	TGAAAAGGAAAAAAAGAAATT
CmEXPB1	AT4G38000	MELO3C014958	Dof	224	251	+	cccattataatttctttttttccttttc
CmEXPB1	AT1G53170	MELO3C019725	ERF	1939	1953	+	tttccgggcgccgcc
CmEXPB1	AT1G75490	MELO3C003785	ERF	1940	1954	+	ttccgggcgccgccg
CmEXPB1	AT4G28140	MELO3C018744	ERF	1138	1157	-	GGCGGTGCTTAAGTTCAAGA
CmEXPB1	AT2G31220	MELO3C020370	bHLH	1861	1874	+	aaaactgtcggcag
CmEXPB1	AT2G23340	MELO3C007573	ERF	1145	1161	-	TGGGGGCGGTGCTTAAG
CmEXPB1	AT3G50260	MELO3C016780	ERF	1563	1577	+	ccttcccaaccgcca
CmEXPB1	AT5G60850	MELO3C017253	Dof	81	94	-	GAAAAAGGAAGAGA
CmEXPB1	AT5G47230	MELO3C005465	ERF	1944	1958	-	TCGACGGCGGCGCCC
CmEXPB1	AT1G67260	MELO3C023772	TCP	1941	1970	+	tccgggcgccgccgtcgagtttaaaccacc
CmEXPB1	AT2G47260	MELO3C000030	WRKY	1185	1192	+	ggtcaacg
CmEXPB1	AT1G75490	MELO3C003785	ERF	1563	1577	+	ccttcccaaccgcca
CmEXPB1	AT4G28140	MELO3C018744	ERF	1147	1166	-	GTTGGTGGGGGCGGTGCTTA
CmEXPB1	AT2G40220	MELO3C008308	ERF	1850	1859	+	cgctgctctc
CmEXPB1	AT5G44210	MELO3C007267	ERF	1147	1167	-	TGTTGGTGGGGGCGGTGCTTA
CmEXPB1	AT1G46768	MELO3C016780	ERF	1963	1975	-	TTGACGGTGGTTT
CmEXPB1	AT5G17430	MELO3C025807	AP2	234	253	-	ATGAAAAGGAAAAAAAGAAA
CmEXPB1	AT4G23750	MELO3C016313	ERF	1949	1956	+	ccgccgtc
CmEXPB1	AT2G23290	MELO3C024799	MYB	1630	1643	+	taactgtttaaacg
CmEXPB1	AT5G13080	MELO3C017743	WRKY	1182	1194	+	attggtcaacgcc
CmEXPB1	AT1G03800	MELO3C025608	ERF	1559	1579	+	ttacccttcccaaccgccatt
CmEXPB1	AT2G18300	MELO3C013453	bHLH	1398	1409	+	aatgcacgtgat
CmEXPB1	AT5G52170	MELO3C022532	HD-ZIP	1051	1061	-	GTAATTAATGA
CmEXPB1	AT5G10140	MELO3C026300	MIKC_MADS	778	798	-	AAAGTTCAAAAAAAGAAAGGA
CmEXPB1	AT2G44840	MELO3C005502	ERF	1567	1581	+	cccaaccgccattat
CmEXPB1	AT2G40340	MELO3C008318	ERF	494	514	+	ttgtgttggggtggaggaggt
CmEXPB1	AT1G49480	MELO3C021929	B3	1768	1782	+	aaaaaaaaaaaatat
CmEXPB1	AT1G43160	MELO3C008014	ERF	1944	1958	+	gggcgccgccgtcga
CmEXPB1	AT5G66700	MELO3C007809	HD-ZIP	1354	1364	+	caaataattga
CmEXPB1	AT5G67190	MELO3C007573	ERF	1960	1974	+	tttaaaccaccgtca
CmEXPB1	AT3G50260	MELO3C016780	ERF	1144	1158	+	acttaagcaccgccc
CmEXPB1	AT2G31220	MELO3C020370	bHLH	1966	1979	-	ATTGTTGACGGTGG
CmEXPB1	AT2G38880	MELO3C011726	NF-YB	1404	1412	-	TCCATCACG
CmEXPB1	AT4G21030	MELO3C002616	Dof	162	180	-	AAGAAGAAAAGGTTAATAA
CmEXPB1	AT2G45660	MELO3C006159	MIKC_MADS	78	98	+	ttctctcttcctttttcttcc
CmEXPB1	AT5G20240	MELO3C010515	MIKC_MADS	1898	1911	-	CCGAAAAAAGAGAA
CmEXPB1	AT1G44830	MELO3C027289	ERF	1563	1577	+	ccttcccaaccgcca
CmEXPB1	AT4G18890	MELO3C016121	BES1	1400	1410	+	tgcacgtgatg
CmEXPB1	AT4G38910	MELO3C013409	BBR-BPC	176	205	-	ATATATATAGAAGAAGAGATGGATGAAGAA
CmEXPB1	AT1G29280	MELO3C002675	WRKY	1182	1192	+	attggtcaacg
CmEXPB1	AT4G16750	MELO3C013926	ERF	1941	1955	+	tccgggcgccgccgt
CmEXPB1	AT4G38000	MELO3C014958	Dof	149	176	+	tgttttcttctctttattaaccttttct
CmEXPB1	AT1G78700	MELO3C016121	BES1	1400	1410	+	tgcacgtgatg
CmEXPB1	AT5G02460	MELO3C009265	Dof	155	175	-	GAAAAGGTTAATAAAGAGAAG
CmEXPB1	AT4G27950	MELO3C006973	ERF	1946	1966	+	gcgccgccgtcgagtttaaac
CmEXPB1	AT4G00050	MELO3C022233	bHLH	1401	1408	-	TCACGTGC
CmEXPB1	AT5G22220	MELO3C014514	E2F/DP	1942	1951	-	CGGCGCCCGG
CmEXPB1	AT5G62940	MELO3C002264	Dof	82	102	-	GTGTGGAAGAAAAAGGAAGAG
CmEXPB1	AT4G38910	MELO3C013409	BBR-BPC	119	148	-	AGAAATTGAGTGGAAAAGGAAAAGGGAGTT
CmEXPB1	AT1G44830	MELO3C027289	ERF	1960	1974	+	tttaaaccaccgtca
CmEXPB1	AT4G36780	MELO3C007804	BES1	1400	1410	-	CATCACGTGCA
CmEXPB1	AT1G79180	MELO3C019641	MYB	1557	1577	+	cgttacccttcccaaccgcca
CmEXPB1	AT4G17490	MELO3C013917	ERF	1937	1957	+	gatttccgggcgccgccgtcg
CmEXPB1	AT1G78700	MELO3C016121	BES1	839	849	+	cgcacgagtgt
CmEXPB1	AT2G44940	MELO3C013926	ERF	1963	1977	-	TGTTGACGGTGGTTT
CmEXPB1	AT5G62940	MELO3C002264	Dof	125	145	-	AATTGAGTGGAAAAGGAAAAG
CmEXPB1	AT2G30340	MELO3C020121	LBD	1671	1687	-	CACCGGTAGTTATGGCA
CmEXPB1	AT1G49480	MELO3C021929	B3	1770	1784	+	aaaaaaaaaatataa
CmEXPB1	AT2G44940	MELO3C013926	ERF	1863	1877	+	aactgtcggcagaaa
CmEXPB1	AT4G36780	MELO3C007804	BES1	839	849	-	ACACTCGTGCG
CmEXPB1	AT4G38620	MELO3C020812	MYB	1158	1172	-	AAGATTGTTGGTGGG
CmEXPB1	AT3G15030	MELO3C016092	TCP	1685	1692	-	TGGCCCAC
CmEXPB1	AT3G15030	MELO3C016092	TCP	1714	1721	+	aggcccac
CmEXPB1	AT5G13910	MELO3C017826	ERF	1146	1166	+	ttaagcaccgcccccaccaac
CmEXPB1	AT2G35700	MELO3C013926	ERF	1960	1974	-	TGACGGTGGTTTAAA
CmEXPB1	AT1G09530	MELO3C004148	bHLH	1399	1408	+	atgcacgtga
CmEXPB1	AT1G69310	MELO3C011432	WRKY	1183	1192	+	ttggtcaacg
CmEXPB1	AT1G59640	MELO3C026503	bHLH	1394	1414	-	CATCCATCACGTGCATTACCT
CmEXPB1	AT4G23750	MELO3C016313	ERF	1945	1952	-	GCGGCGCC
CmEXPB1	AT4G22070	MELO3C007409	WRKY	1174	1192	+	accattatattggtcaacg
CmEXPB1	AT1G50640	MELO3C014181	ERF	1944	1958	+	gggcgccgccgtcga
CmEXPB1	AT4G17490	MELO3C013917	ERF	1147	1167	+	taagcaccgcccccaccaaca
CmEXPB1	AT1G66600	MELO3C009097	WRKY	1184	1191	+	tggtcaac
CmEXPB1	AT4G17880	MELO3C013851	bHLH	1401	1408	-	TCACGTGC
CmEXPB1	AT2G28810	MELO3C023853	Dof	469	489	-	ATTCCTCATTTTAACTTTATT
CmEXPB1	AT1G19210	MELO3C015543	ERF	1147	1160	-	GGGGGCGGTGCTTA
CmEXPB1	AT1G74650	MELO3C001981	MYB	1153	1167	+	ccgcccccaccaaca
CmEXPB1	AT4G06746	MELO3C007573	ERF	1142	1160	+	gaacttaagcaccgccccc
CmEXPB1	AT1G51600	MELO3C024287	GATA	586	604	-	CATCGTTATTTTGATCTTC
CmEXPB1	AT4G01680	MELO3C015228	MYB	1648	1661	+	ccaaaacagccacc
CmEXPB1	AT4G32800	MELO3C003463	ERF	1964	1979	+	aaccaccgtcaacaat
CmEXPB1	AT5G25810	MELO3C024714	ERF	1964	1978	+	aaccaccgtcaacaa
CmEXPB1	AT1G49950	MELO3C018014	MYB_related	1438	1446	-	GTTAGGTTG
CmEXPB1	AT5G25810	MELO3C024714	ERF	1947	1961	+	cgccgccgtcgagtt
CmEXPB1	AT5G67190	MELO3C007573	ERF	1940	1954	+	ttccgggcgccgccg
CmEXPB1	AT4G01680	MELO3C015228	MYB	1566	1579	+	tcccaaccgccatt
CmEXPB1	AT1G34370	MELO3C023668	C2H2	1152	1166	+	accgcccccaccaac
CmEXPB1	AT1G10120	MELO3C016841	bHLH	1393	1413	+	aaggtaatgcacgtgatggat
CmEXPB1	AT1G21910	MELO3C027289	ERF	1954	1973	+	gtcgagtttaaaccaccgtc
CmEXPB1	AT3G50260	MELO3C016780	ERF	1960	1974	+	tttaaaccaccgtca
CmEXPB1	AT3G01470	MELO3C021534	HD-ZIP	1354	1364	+	caaataattga
CmEXPB1	AT4G21030	MELO3C002616	Dof	123	141	-	GAGTGGAAAAGGAAAAGGG
CmEXPB1	AT1G08810	MELO3C009708	MYB	1027	1045	+	gattttcaaccactaaact
CmEXPB1	AT2G01570	MELO3C005298	GRAS	73	92	-	AAAAGGAAGAGAGAAAAGAT
CmEXPB1	AT2G40340	MELO3C008318	ERF	1965	1985	-	AGGTGCATTGTTGACGGTGGT
CmEXPB1	AT4G32800	MELO3C003463	ERF	1861	1876	-	TTCTGCCGACAGTTTT
CmEXPB1	AT2G01930	MELO3C005239	BBR-BPC	177	200	-	TATAGAAGAAGAGATGGATGAAGA
CmEXPB1	AT5G62470	MELO3C001981	MYB	1153	1170	-	GATTGTTGGTGGGGGCGG
CmEXPB1	AT1G28370	MELO3C007267	ERF	1944	1958	-	TCGACGGCGGCGCCC
CmEXPB1	AT1G36060	MELO3C010425	ERF	1566	1579	-	AATGGCGGTTGGGA
CmEXPB1	AT5G56270	MELO3C014066	WRKY	1184	1191	+	tggtcaac
CmEXPB1	AT3G50260	MELO3C016780	ERF	1940	1954	+	ttccgggcgccgccg
CmEXPB1	AT1G51700	MELO3C013043	Dof	237	257	-	ACGTATGAAAAGGAAAAAAAG
CmEXPB1	AT1G69010	MELO3C017257	bHLH	1402	1416	+	cacgtgatggatggg
CmEXPB1	AT2G38470	MELO3C020489	WRKY	1182	1192	+	attggtcaacg
CmEXPB1	AT5G51910	MELO3C022520	TCP	1153	1162	+	ccgcccccac
CmEXPB1	AT1G50640	MELO3C014181	ERF	1563	1577	-	TGGCGGTTGGGAAGG
CmEXPB1	AT1G01250	MELO3C004579	ERF	1149	1163	-	GGTGGGGGCGGTGCT
CmEXPB1	AT3G11440	MELO3C019923	MYB	1565	1577	+	ttcccaaccgcca
CmEXPB1	AT5G18450	MELO3C010977	ERF	500	514	+	tggggtggaggaggt
CmEXPB1	AT1G51600	MELO3C024287	GATA	1309	1327	+	cctcctcaatatcatctat
CmEXPB1	AT2G26960	MELO3C019923	MYB	1890	1900	+	gtaactgtttc
CmEXPB1	AT3G50410	MELO3C007527	Dof	780	800	+	ctttctttttttgaacttttg
CmEXPB1	AT1G72050	MELO3C012480	C2H2	1306	1324	+	tatcctcctcaatatcatc
CmEXPB1	AT4G28140	MELO3C018744	ERF	1934	1953	-	GGCGGCGCCCGGAAATCTCA
CmEXPB1	AT2G40340	MELO3C008318	ERF	1979	1999	-	AGTAGCCACGGGGGAGGTGCA
CmEXPB1	AT4G16750	MELO3C013926	ERF	1564	1578	+	cttcccaaccgccat
CmEXPB1	AT4G01680	MELO3C015228	MYB	1157	1170	+	ccccaccaacaatc
CmEXPB1	AT5G67190	MELO3C007573	ERF	1144	1158	+	acttaagcaccgccc
CmEXPB1	AT1G59750	MELO3C022932	ARF	1865	1872	-	GCCGACAG
CmEXPB1	AT5G62470	MELO3C001981	MYB	1562	1579	-	AATGGCGGTTGGGAAGGG
CmEXPB1	AT1G72050	MELO3C012480	C2H2	495	513	-	CCTCCTCCACCCCAACACA
CmEXPB1	AT3G11020	MELO3C026024	ERF	1940	1960	-	ACTCGACGGCGGCGCCCGGAA
CmEXPB1	AT5G66940	MELO3C007527	Dof	71	99	+	atatcttttctctcttcctttttcttcca
CmEXPB1	AT2G18300	MELO3C013453	bHLH	1400	1411	-	CCATCACGTGCA
CmEXPB1	AT5G40330	MELO3C005772	MYB	1162	1172	-	AAGATTGTTGG
CmEXPB1	AT5G03790	MELO3C009420	HD-ZIP	1353	1365	-	TTCAATTATTTGA
CmEXPB1	AT1G46768	MELO3C016780	ERF	1566	1578	-	ATGGCGGTTGGGA
CmEXPB1	AT5G42520	MELO3C010996	BBR-BPC	82	102	+	ctcttcctttttcttccacac
CmEXPB1	AT5G18560	MELO3C006626	ERF	1944	1958	-	TCGACGGCGGCGCCC
CmEXPB1	AT3G16770	MELO3C021306	ERF	1949	1956	+	ccgccgtc
CmEXPB1	AT5G24110	MELO3C026932	WRKY	1183	1193	+	ttggtcaacgc
CmEXPB1	AT4G31060	MELO3C015543	ERF	1949	1968	+	ccgccgtcgagtttaaacca
CmEXPB1	AT1G69570	MELO3C001987	Dof	125	151	+	cttttccttttccactcaatttcttgt
CmEXPB1	AT1G53170	MELO3C019725	ERF	1565	1579	+	ttcccaaccgccatt
CmEXPB1	AT2G03340	MELO3C012130	WRKY	1182	1192	+	attggtcaacg
CmEXPB1	AT3G55370	MELO3C023853	Dof	71	91	+	atatcttttctctcttccttt
CmEXPB1	AT3G58630	MELO3C018722	Trihelix	1946	1960	+	gcgccgccgtcgagt
CmEXPB1	AT5G65410	MELO3C011064	ZF-HD	1374	1388	-	TCATTAATCATCTAT
CmEXPB1	AT3G23220	MELO3C006432	ERF	1940	1954	-	CGGCGGCGCCCGGAA
CmEXPB1	AT2G46130	MELO3C016337	WRKY	1181	1194	-	GGCGTTGACCAATA
CmEXPB1	AT1G70920	MELO3C005327	HD-ZIP	1088	1098	-	TCAATTATTGT
CmEXPB1	AT4G31800	MELO3C016966	WRKY	1182	1192	+	attggtcaacg
CmEXPB1	AT2G37590	MELO3C009265	Dof	469	483	-	CATTTTAACTTTATT
CmEXPB1	AT2G18380	MELO3C016391	GATA	1922	1934	+	ttgatcggaacct
CmEXPB1	AT5G18560	MELO3C006626	ERF	1946	1960	+	gcgccgccgtcgagt
CmEXPB1	AT5G67300	MELO3C007586	MYB	1630	1648	-	GAAGACGTTTAAACAGTTA
CmEXPB1	AT2G20180	MELO3C024155	bHLH	1395	1408	+	ggtaatgcacgtga
CmEXPB1	AT3G01470	MELO3C021534	HD-ZIP	621	631	+	ttaataattga
CmEXPB1	AT4G18170	MELO3C007157	WRKY	1182	1194	-	GGCGTTGACCAAT
CmEXPB1	AT5G62470	MELO3C001981	MYB	1495	1512	-	GTTTTTGGTTGGGTGTGA
CmEXPB1	AT1G29160	MELO3C002649	Dof	125	145	-	AATTGAGTGGAAAAGGAAAAG
CmEXPB1	AT5G65130	MELO3C007769	ERF	1147	1161	+	taagcaccgccccca
CmEXPB1	AT1G69570	MELO3C001987	Dof	76	102	+	ttttctctcttcctttttcttccacac
CmEXPB1	AT5G62940	MELO3C002264	Dof	231	251	-	GAAAAGGAAAAAAAGAAATTA
CmEXPB1	AT1G28360	MELO3C002623	ERF	1950	1957	+	cgccgtcg
CmEXPB1	AT1G22810	MELO3C008082	ERF	1948	1962	-	AAACTCGACGGCGGC
CmEXPB1	AT1G13260	MELO3C012217	RAV	1069	1085	-	AGTTTGATCTTTGTTGC
CmEXPB1	AT2G18350	MELO3C007832	ZF-HD	1051	1065	-	AGGGGTAATTAATGA
CmEXPB1	AT3G23210	MELO3C006435	bHLH	1394	1416	+	aggtaatgcacgtgatggatggg
CmEXPB1	AT2G01930	MELO3C005239	BBR-BPC	71	94	-	GAAAAAGGAAGAGAGAAAAGATAT
CmEXPB1	AT1G43160	MELO3C008014	ERF	1563	1577	-	TGGCGGTTGGGAAGG
CmEXPB1	AT1G29160	MELO3C002649	Dof	82	102	-	GTGTGGAAGAAAAAGGAAGAG
CmEXPB1	AT1G51700	MELO3C013043	Dof	160	180	-	AAGAAGAAAAGGTTAATAAAG
CmEXPB1	AT1G69780	MELO3C012079	HD-ZIP	621	631	+	ttaataattga
CmEXPB1	AT4G21330	MELO3C021653	bHLH	1401	1414	-	CATCCATCACGTGC
CmEXPB1	AT1G12610	MELO3C005629	ERF	1277	1291	-	AGATGTCGATATATA
CmEXPB1	AT2G35700	MELO3C013926	ERF	1940	1954	-	CGGCGGCGCCCGGAA
CmEXPB1	AT1G69010	MELO3C017257	bHLH	1393	1407	-	CACGTGCATTACCTT
CmEXPB1	AT4G38910	MELO3C013409	BBR-BPC	115	144	-	ATTGAGTGGAAAAGGAAAAGGGAGTTTGAT
CmEXPB1	AT2G44940	MELO3C013926	ERF	1946	1960	-	ACTCGACGGCGGCGC
CmEXPB1	AT5G51190	MELO3C005465	ERF	1151	1165	-	TTGGTGGGGGCGGTG
CmEXPB1	AT5G66700	MELO3C007809	HD-ZIP	1446	1456	+	caaataattgc
CmEXPB1	AT1G71450	MELO3C022181	ERF	1145	1164	+	cttaagcaccgcccccacca
CmEXPB1	AT3G49690	MELO3C007663	MYB	1159	1171	-	AGATTGTTGGTGG
CmEXPB1	AT3G30210	MELO3C022047	MYB	274	287	-	TGGGTTAGGTTTAA
CmEXPB1	AT1G49480	MELO3C021929	B3	235	249	-	AAAGGAAAAAAAGAA
CmEXPB1	AT5G17430	MELO3C025807	AP2	1897	1916	-	AAGGACCGAAAAAAGAGAAA
CmEXPB1	AT1G73360	MELO3C001940	HD-ZIP	1051	1061	+	tcattaattac
CmEXPB1	AT5G52020	MELO3C006870	ERF	1946	1960	-	ACTCGACGGCGGCGC
CmEXPB1	AT3G08500	MELO3C023549	MYB	1980	1990	-	GGGGGAGGTGC
CmEXPB1	AT1G77200	MELO3C004579	ERF	1966	1979	+	ccaccgtcaacaat
CmEXPB1	AT3G10030	MELO3C009423	Trihelix	1964	1977	-	TGTTGACGGTGGTT
CmEXPB1	AT5G08130	MELO3C017257	bHLH	1402	1415	+	cacgtgatggatgg
CmEXPB1	AT4G36620	MELO3C016391	GATA	1922	1932	+	ttgatcggaac
CmEXPB1	AT4G21030	MELO3C002616	Dof	1385	1403	+	atgaggaaaaggtaatgca
CmEXPB1	AT4G27950	MELO3C006973	ERF	1977	1997	+	aatgcacctcccccgtggcta
CmEXPB1	AT1G78080	MELO3C011364	ERF	1967	1976	+	caccgtcaac
CmEXPB1	AT2G43000	MELO3C022962	NAC	1938	1957	-	CGACGGCGGCGCCCGGAAAT
CmEXPB1	AT4G27950	MELO3C006973	ERF	493	513	-	CCTCCTCCACCCCAACACAAT
CmEXPB1	AT1G49480	MELO3C021929	B3	234	248	-	AAGGAAAAAAAGAAA
CmEXPB1	AT2G43000	MELO3C022962	NAC	1950	1969	+	cgccgtcgagtttaaaccac
CmEXPB1	AT5G63260	MELO3C002328	C3H	1584	1594	-	GAAAAAGTTAT
CmEXPB1	AT5G43410	MELO3C006432	ERF	1943	1952	-	GCGGCGCCCG
CmEXPB1	AT4G01680	MELO3C015228	MYB	1960	1973	+	tttaaaccaccgtc
CmEXPB1	AT3G01220	MELO3C021978	HD-ZIP	1354	1364	+	caaataattga
CmEXPB1	AT4G14410	MELO3C006435	bHLH	1400	1409	+	tgcacgtgat
CmEXPB1	AT4G14410	MELO3C006435	bHLH	1400	1409	-	ATCACGTGCA
CmEXPB1	AT1G80840	MELO3C026740	WRKY	852	866	-	GTTTTTGACTTGGCA
CmEXPB1	AT4G18890	MELO3C016121	BES1	839	849	+	cgcacgagtgt
CmEXPB1	AT5G67300	MELO3C007586	MYB	1163	1181	-	ATAATGGTTAAGATTGTTG
CmEXPB1	AT1G68550	MELO3C011572	ERF	1563	1577	+	ccttcccaaccgcca
CmEXPB1	AT2G46680	MELO3C005992	HD-ZIP	1086	1098	-	TCAATTATTGTTG
CmEXPB1	AT1G28370	MELO3C007267	ERF	1566	1580	+	tcccaaccgccatta
CmEXPB1	AT3G57600	MELO3C009669	ERF	1147	1157	+	taagcaccgcc
CmEXPB1	AT4G38000	MELO3C014958	Dof	137	164	+	cactcaatttcttgttttcttctcttta
CmEXPB1	AT4G25490	MELO3C006869	ERF	1864	1875	-	TCTGCCGACAGT
CmEXPB1	AT5G42520	MELO3C010996	BBR-BPC	184	204	+	ccatctcttcttctatatata
CmEXPB1	AT1G28360	MELO3C002623	ERF	1154	1161	+	cgccccca
CmEXPB1	AT3G23690	MELO3C006789	bHLH	1400	1414	-	CATCCATCACGTGCA
CmEXPB1	AT5G62470	MELO3C001981	MYB	1651	1668	-	AATTTCGGGTGGCTGTTT
CmEXPB1	AT1G32240	MELO3C003436	G2-like	7	21	+	cgtccaatattcttc
CmEXPB1	AT3G25990	MELO3C010724	Trihelix	1964	1984	+	aaccaccgtcaacaatgcacc
CmEXPB1	AT1G75080	MELO3C010925	BES1	838	857	+	tcgcacgagtgtagtgccaa
CmEXPB1	AT4G27950	MELO3C006973	ERF	496	516	-	ATACCTCCTCCACCCCAACAC
CmEXPB1	AT3G47600	MELO3C001981	MYB	1027	1045	-	AGTTTAGTGGTTGAAAATC
CmEXPB1	AT4G16750	MELO3C013926	ERF	1961	1975	+	ttaaaccaccgtcaa
CmEXPB1	AT5G02460	MELO3C009265	Dof	469	489	+	aataaagttaaaatgaggaat
CmEXPB1	AT4G06746	MELO3C007573	ERF	1941	1959	+	tccgggcgccgccgtcgag
CmEXPB1	AT3G57600	MELO3C009669	ERF	1156	1166	+	cccccaccaac
CmEXPB1	AT2G43010	MELO3C026410	bHLH	1400	1408	-	TCACGTGCA
CmEXPB1	AT3G28910	MELO3C001981	MYB	1029	1043	+	ttttcaaccactaaa
CmEXPB1	AT1G75240	MELO3C010949	ZF-HD	1053	1063	-	GGGTAATTAAT
CmEXPB1	AT2G01570	MELO3C005298	GRAS	1902	1921	-	CACACAAGGACCGAAAAAAG
CmEXPB1	AT4G38000	MELO3C014958	Dof	139	166	+	ctcaatttcttgttttcttctctttatt
CmEXPB1	AT2G01930	MELO3C005239	BBR-BPC	175	198	-	TAGAAGAAGAGATGGATGAAGAAG
CmEXPB1	AT1G01250	MELO3C004579	ERF	1948	1962	-	AAACTCGACGGCGGC
CmEXPB1	AT5G02320	MELO3C003578	MYB	1588	1602	+	ctttttcgaccgtta
CmEXPB1	AT4G38910	MELO3C013409	BBR-BPC	66	95	-	AGAAAAAGGAAGAGAGAAAAGATATTATAT
CmEXPB1	AT5G66940	MELO3C007527	Dof	144	172	+	tttcttgttttcttctctttattaacctt
CmEXPB1	AT5G38860	MELO3C018898	bHLH	1400	1417	-	CCCCATCCATCACGTGCA
CmEXPB1	AT2G23320	MELO3C007576	WRKY	1182	1192	+	attggtcaacg
CmEXPB1	AT4G16430	MELO3C024041	bHLH	1401	1408	+	gcacgtga
CmEXPB1	AT4G16430	MELO3C024041	bHLH	1401	1408	-	TCACGTGC
CmEXPB1	AT1G28160	MELO3C017826	ERF	1944	1958	+	gggcgccgccgtcga
CmEXPB1	AT1G28360	MELO3C002623	ERF	1944	1951	+	gggcgccg
CmEXPB1	AT1G28360	MELO3C002623	ERF	1947	1954	-	CGGCGGCG
CmEXPB1	AT5G52830	MELO3C005843	WRKY	427	439	+	tgatttgacttta
CmEXPB1	AT1G08810	MELO3C009708	MYB	1154	1172	+	cgcccccaccaacaatctt
CmEXPB1	AT5G18450	MELO3C010977	ERF	1965	1979	-	ATTGTTGACGGTGGT
CmEXPB1	AT2G38340	MELO3C026024	ERF	1145	1161	+	cttaagcaccgccccca
CmEXPB1	AT4G31550	MELO3C003622	WRKY	1181	1194	-	GGCGTTGACCAATA
CmEXPB1	AT1G72740	MELO3C013078	MYB_related	272	286	+	ttttaaacctaaccc
CmEXPB1	AT1G77640	MELO3C027289	ERF	1948	1968	-	TGGTTTAAACTCGACGGCGGC
CmEXPB1	AT2G23340	MELO3C007573	ERF	1941	1957	-	CGACGGCGGCGCCCGGA
CmEXPB1	AT1G01260	MELO3C006016	bHLH	1401	1408	+	gcacgtga
CmEXPB1	AT3G23220	MELO3C006432	ERF	1147	1161	-	TGGGGGCGGTGCTTA
CmEXPB1	AT3G45150	MELO3C026920	TCP	1711	1721	+	ctaaggcccac
CmEXPB1	AT1G74480	MELO3C017174	Nin-like	1824	1842	+	ttaactctttaactcccaa
CmEXPB1	AT3G28910	MELO3C001981	MYB	1156	1170	+	cccccaccaacaatc
CmEXPB1	AT1G19350	MELO3C010925	BES1	838	848	-	CACTCGTGCGA
CmEXPB1	AT1G68550	MELO3C011572	ERF	1566	1580	+	tcccaaccgccatta
CmEXPB1	AT3G57600	MELO3C009669	ERF	1963	1973	+	aaaccaccgtc
CmEXPB1	AT2G18160	MELO3C010967	bZIP	975	989	-	TATGTTGATGTGTCA
CmEXPB1	AT3G24050	MELO3C023076	GATA	1750	1764	-	ATGGAAATGACGAAG
CmEXPB1	AT5G65130	MELO3C007769	ERF	1144	1158	+	acttaagcaccgccc
CmEXPB1	AT4G24240	MELO3C016774	WRKY	427	440	+	tgatttgactttaa
CmEXPB1	AT3G23220	MELO3C006432	ERF	1150	1164	-	TGGTGGGGGCGGTGC
CmEXPB1	AT5G11510	MELO3C011156	MYB	1589	1603	+	tttttcgaccgttat
CmEXPB1	AT1G69570	MELO3C001987	Dof	163	189	+	tattaaccttttcttcttcatccatct
CmEXPB1	AT2G02820	MELO3C012077	MYB	1939	1953	+	tttccgggcgccgcc
CmEXPB1	AT2G24260	MELO3C010237	bHLH	1400	1409	+	tgcacgtgat
CmEXPB1	AT2G24260	MELO3C010237	bHLH	1400	1409	-	ATCACGTGCA
CmEXPB1	AT3G59060	MELO3C026410	bHLH	21	28	+	ccacatgc
CmEXPB1	AT4G32730	MELO3C003578	MYB	1589	1603	+	tttttcgaccgttat
CmEXPB1	AT3G12130	MELO3C009632	C3H	121	134	-	AAAGGAAAAGGGAG
CmEXPB1	AT1G21910	MELO3C027289	ERF	1934	1953	+	tgagatttccgggcgccgcc
CmEXPB1	AT3G50410	MELO3C007527	Dof	155	175	+	cttctctttattaaccttttc
CmEXPB1	AT5G62000	MELO3C026161	ARF	1864	1873	-	TGCCGACAGT
CmEXPB1	AT1G22810	MELO3C008082	ERF	500	514	+	tggggtggaggaggt
CmEXPB1	AT5G18450	MELO3C010977	ERF	497	511	+	tgttggggtggagga
CmEXPB1	AT2G28810	MELO3C023853	Dof	232	252	+	aatttctttttttccttttca
CmEXPB1	AT5G67300	MELO3C007586	MYB	1719	1737	-	TTTGTAGTTAATTACGGTG
CmEXPB1	AT1G64620	MELO3C005774	Dof	82	100	-	GTGGAAGAAAAAGGAAGAG
CmEXPB1	AT2G04038	MELO3C018916	bZIP	976	989	+	gacacatcaacata
CmEXPB1	AT4G01250	MELO3C006081	WRKY	1182	1194	+	attggtcaacgcc
CmEXPB1	AT3G55370	MELO3C023853	Dof	76	96	+	ttttctctcttcctttttctt
CmEXPB1	AT5G01380	MELO3C009160	Trihelix	1400	1416	+	tgcacgtgatggatggg
CmEXPB1	AT5G25390	MELO3C003695	ERF	1641	1661	+	acgtcttccaaaacagccacc
CmEXPB1	AT3G55370	MELO3C023853	Dof	121	141	+	ctcccttttccttttccactc
CmEXPB1	AT2G45420	MELO3C006183	LBD	1667	1685	+	ttcttgccataactaccgg
CmEXPB1	AT1G19350	MELO3C010925	BES1	1400	1410	+	tgcacgtgatg
CmEXPB1	AT1G53910	MELO3C022694	ERF	1147	1167	-	TGTTGGTGGGGGCGGTGCTTA
CmEXPB1	AT5G13910	MELO3C017826	ERF	494	514	-	ACCTCCTCCACCCCAACACAA
CmEXPB1	AT1G24260	MELO3C022316	MIKC_MADS	1899	1911	-	CCGAAAAAAGAGA
CmEXPB1	AT5G66940	MELO3C007527	Dof	221	249	+	gttcccattataatttctttttttccttt
CmEXPB1	AT4G27950	MELO3C006973	ERF	1150	1170	+	gcaccgcccccaccaacaatc
CmEXPB1	AT3G23240	MELO3C006430	ERF	1147	1174	+	taagcaccgcccccaccaacaatcttaa
CmEXPB1	AT2G28810	MELO3C023853	Dof	146	166	+	tcttgttttcttctctttatt
CmEXPB1	AT1G53230	MELO3C016092	TCP	1683	1695	-	TAATGGCCCACCG
CmEXPB1	AT3G55370	MELO3C023853	Dof	127	147	+	tttccttttccactcaatttc
CmEXPB1	AT3G50060	MELO3C024799	MYB	1588	1602	+	ctttttcgaccgtta
CmEXPB1	AT5G67300	MELO3C007586	MYB	1560	1578	-	ATGGCGGTTGGGAAGGGTA
CmEXPB1	AT2G42430	MELO3C024038	LBD	1671	1685	-	CCGGTAGTTATGGCA
CmEXPB1	AT3G20310	MELO3C014181	ERF	1934	1954	+	tgagatttccgggcgccgccg
CmEXPB1	AT5G39760	MELO3C009873	ZF-HD	1374	1395	+	atagatgattaatgaggaaaag
CmEXPB1	AT1G49560	MELO3C018430	G2-like	1042	1052	+	aactcagattc
CmEXPB1	AT3G28910	MELO3C001981	MYB	1155	1169	+	gcccccaccaacaat
CmEXPB1	AT2G46590	MELO3C005774	Dof	1584	1594	-	GAAAAAGTTAT
CmEXPB1	AT2G01930	MELO3C005239	BBR-BPC	126	149	-	AAGAAATTGAGTGGAAAAGGAAAA
CmEXPB1	AT2G23340	MELO3C007573	ERF	1944	1960	-	ACTCGACGGCGGCGCCC
CmEXPB1	AT1G01250	MELO3C004579	ERF	1861	1875	+	aaaactgtcggcaga
CmEXPB1	AT1G18960	MELO3C017143	MYB_related	492	513	-	CCTCCTCCACCCCAACACAATA
CmEXPB1	AT1G63030	MELO3C005629	ERF	1282	1289	-	ATGTCGAT
CmEXPB1	AT2G24570	MELO3C003622	WRKY	853	866	+	gccaagtcaaaaac
CmEXPB1	AT4G21040	MELO3C002616	Dof	293	306	+	aaaatctactttca
CmEXPB1	AT1G35560	MELO3C011835	TCP	1684	1693	-	ATGGCCCACC
CmEXPB1	AT2G33860	MELO3C007251	ARF	1865	1874	+	ctgtcggcag
CmEXPB1	AT2G46270	MELO3C006054	bZIP	975	989	+	tgacacatcaacata
CmEXPB1	AT1G70920	MELO3C005327	HD-ZIP	1446	1456	-	GCAATTATTTG
CmEXPB1	AT2G44940	MELO3C013926	ERF	1943	1957	-	CGACGGCGGCGCCCG
CmEXPB1	AT2G22750	MELO3C018555	bHLH	1400	1416	-	CCCATCCATCACGTGCA
CmEXPB1	AT3G13810	MELO3C027244	C2H2	139	159	+	ctcaatttcttgttttcttct
CmEXPB1	AT3G15210	MELO3C025608	ERF	1150	1164	+	gcaccgcccccacca
CmEXPB1	AT4G27950	MELO3C006973	ERF	1943	1963	+	cgggcgccgccgtcgagttta
CmEXPB1	AT4G18170	MELO3C007157	WRKY	854	866	-	GTTTTTGACTTGG
CmEXPB1	AT4G01250	MELO3C006081	WRKY	427	439	-	TAAAGTCAAATCA
CmEXPB1	AT5G18090	MELO3C018249	B3	173	187	-	ATGGATGAAGAAGAA
CmEXPB1	AT5G66940	MELO3C007527	Dof	115	143	+	atcaaactcccttttccttttccactcaa
CmEXPB1	AT5G60850	MELO3C017253	Dof	1581	1594	-	GAAAAAGTTATGAA
CmEXPB1	AT1G09530	MELO3C004148	bHLH	99	108	-	ATCCATGTGT
CmEXPB1	AT5G07310	MELO3C008014	ERF	1949	1963	+	ccgccgtcgagttta
CmEXPB1	AT5G08130	MELO3C017257	bHLH	1394	1407	-	CACGTGCATTACCT
CmEXPB1	AT5G02460	MELO3C009265	Dof	156	176	-	AGAAAAGGTTAATAAAGAGAA
CmEXPB1	AT4G00050	MELO3C022233	bHLH	1401	1408	+	gcacgtga
CmEXPB1	AT5G62940	MELO3C002264	Dof	119	139	-	GTGGAAAAGGAAAAGGGAGTT
CmEXPB1	AT5G51910	MELO3C022520	TCP	1943	1952	+	cgggcgccgc
CmEXPB1	AT1G28370	MELO3C007267	ERF	1946	1960	+	gcgccgccgtcgagt
CmEXPB1	AT4G23550	MELO3C016338	WRKY	429	439	-	TAAAGTCAAAT
CmEXPB1	AT3G23250	MELO3C022997	MYB	1151	1171	+	caccgcccccaccaacaatct
CmEXPB1	AT5G42520	MELO3C010996	BBR-BPC	186	206	+	atctcttcttctatatatata
CmEXPB1	AT2G28810	MELO3C023853	Dof	1574	1594	+	gccattattcataactttttc
CmEXPB1	AT1G53910	MELO3C022694	ERF	1566	1586	-	TATGAATAATGGCGGTTGGGA
CmEXPB1	AT5G42520	MELO3C010996	BBR-BPC	80	100	+	ctctcttcctttttcttccac
CmEXPB1	AT4G23550	MELO3C016338	WRKY	1182	1192	+	attggtcaacg
CmEXPB1	AT2G21900	MELO3C020963	WRKY	1181	1192	+	tattggtcaacg
CmEXPB1	AT3G50260	MELO3C016780	ERF	1866	1880	-	TCGTTTCTGCCGACA
CmEXPB1	AT1G78080	MELO3C011364	ERF	1947	1956	+	cgccgccgtc
CmEXPB1	AT4G27950	MELO3C006973	ERF	1963	1983	+	aaaccaccgtcaacaatgcac
CmEXPB1	AT4G30080	MELO3C025777	ARF	1604	1624	-	TCGTCGTTTTTTGGGGGAATA
CmEXPB1	AT5G49300	MELO3C006696	GATA	1171	1197	-	CAAGGCGTTGACCAATATAATGGTTAA
CmEXPB1	AT5G26170	MELO3C020963	WRKY	429	441	+	atttgactttaat
CmEXPB1	AT4G28140	MELO3C018744	ERF	1954	1973	-	GACGGTGGTTTAAACTCGAC
CmEXPB1	AT2G40220	MELO3C008308	ERF	1154	1163	+	cgcccccacc
CmEXPB1	AT1G09530	MELO3C004148	bHLH	21	30	-	GTGCATGTGG
CmEXPB1	AT1G77920	MELO3C008128	bZIP	1616	1632	-	TTATTACGTCGTCGTTT
CmEXPB1	AT3G12820	MELO3C019641	MYB	1158	1173	-	TAAGATTGTTGGTGGG
CmEXPB1	AT1G12630	MELO3C009441	ERF	1955	1975	+	tcgagtttaaaccaccgtcaa
CmEXPB1	AT3G50410	MELO3C007527	Dof	145	165	+	ttcttgttttcttctctttat
CmEXPB1	AT1G72050	MELO3C012480	C2H2	501	519	-	AATATACCTCCTCCACCCC
CmEXPB1	AT2G46510	MELO3C006016	bHLH	1401	1408	+	gcacgtga
CmEXPB1	AT2G46510	MELO3C006016	bHLH	1401	1408	-	TCACGTGC
CmEXPB1	AT1G74930	MELO3C015543	ERF	1967	1976	+	caccgtcaac
CmEXPB1	AT5G52830	MELO3C005843	WRKY	1182	1194	-	GGCGTTGACCAAT
CmEXPB1	AT1G69560	MELO3C012105	MYB	1590	1602	+	ttttcgaccgtta
CmEXPB1	AT5G11260	MELO3C011250	bZIP	930	944	+	cttgttgacgtagaa
CmEXPB1	AT2G45660	MELO3C006159	MIKC_MADS	234	254	+	tttctttttttccttttcata
CmEXPB1	AT1G28160	MELO3C017826	ERF	1946	1960	-	ACTCGACGGCGGCGC
CmEXPB1	AT1G70920	MELO3C005327	HD-ZIP	1354	1364	-	TCAATTATTTG
CmEXPB1	AT5G05550	MELO3C024327	Trihelix	1947	1961	+	cgccgccgtcgagtt
CmEXPB1	AT1G80840	MELO3C026740	WRKY	1180	1194	-	GGCGTTGACCAATAT
CmEXPB1	AT2G18300	MELO3C013453	bHLH	20	31	-	TGTGCATGTGGA
CmEXPB1	AT3G50410	MELO3C007527	Dof	116	136	+	tcaaactcccttttccttttc
CmEXPB1	AT2G37590	MELO3C009265	Dof	123	137	+	cccttttccttttcc
CmEXPB1	AT1G29860	MELO3C007157	WRKY	429	439	-	TAAAGTCAAAT
CmEXPB1	AT1G14580	MELO3C022568	C2H2	1612	1631	-	TATTACGTCGTCGTTTTTTG
CmEXPB1	AT5G47230	MELO3C005465	ERF	1566	1580	+	tcccaaccgccatta
CmEXPB1	AT5G15830	MELO3C018916	bZIP	975	989	-	TATGTTGATGTGTCA
CmEXPB1	AT4G36780	MELO3C007804	BES1	838	848	+	tcgcacgagtg
CmEXPB1	AT3G23250	MELO3C022997	MYB	1969	1989	+	ccgtcaacaatgcacctcccc
CmEXPB1	AT5G25810	MELO3C024714	ERF	1567	1581	+	cccaaccgccattat
CmEXPB1	AT4G17490	MELO3C013917	ERF	1938	1958	-	TCGACGGCGGCGCCCGGAAAT
CmEXPB1	AT4G36930	MELO3C010843	bHLH	1400	1408	+	tgcacgtga
CmEXPB1	AT2G18350	MELO3C007832	ZF-HD	1719	1733	+	caccgtaattaacta
CmEXPB1	AT5G02320	MELO3C003578	MYB	4	18	-	GAATATTGGACGTTG
CmEXPB1	AT3G16280	MELO3C004579	ERF	1863	1876	+	aactgtcggcagaa
CmEXPB1	AT5G61850	MELO3C026157	LFY	1676	1694	+	taactaccggtgggccatt
CmEXPB1	AT5G61850	MELO3C026157	LFY	1676	1694	-	AATGGCCCACCGGTAGTTA
CmEXPB1	AT1G32640	MELO3C013851	bHLH	1401	1408	+	gcacgtga
CmEXPB1	AT1G32640	MELO3C013851	bHLH	1401	1408	-	TCACGTGC
CmEXPB1	AT2G33710	MELO3C008014	ERF	1563	1577	+	ccttcccaaccgcca
CmEXPB1	AT1G65620	MELO3C008779	LBD	1667	1687	+	ttcttgccataactaccggtg
CmEXPB1	AT3G06490	MELO3C006728	MYB	278	292	-	TGTAGTGGGTTAGGT
CmEXPB1	AT3G01970	MELO3C017743	WRKY	429	440	+	atttgactttaa
CmEXPB1	AT4G18770	MELO3C017090	MYB	1594	1608	-	GAATAATAACGGTCG
CmEXPB1	AT3G53200	MELO3C020701	MYB	892	906	+	aaatatttaggtcaa
CmEXPB1	AT1G72360	MELO3C022694	ERF	1147	1167	+	taagcaccgcccccaccaaca
CmEXPB1	AT4G06746	MELO3C007573	ERF	1151	1169	+	caccgcccccaccaacaat
CmEXPB1	AT5G07310	MELO3C008014	ERF	1966	1980	+	ccaccgtcaacaatg
CmEXPB1	AT5G25810	MELO3C024714	ERF	1944	1958	+	gggcgccgccgtcga
CmEXPB1	AT2G01570	MELO3C005298	GRAS	75	94	-	GAAAAAGGAAGAGAGAAAAG
CmEXPB1	AT5G43410	MELO3C006432	ERF	1943	1952	+	cgggcgccgc
CmEXPB1	AT5G19790	MELO3C008810	ERF	1563	1577	+	ccttcccaaccgcca
CmEXPB1	AT5G64750	MELO3C008014	ERF	1148	1166	-	GTTGGTGGGGGCGGTGCTT
CmEXPB1	AT3G23690	MELO3C006789	bHLH	98	112	-	GCAAATCCATGTGTG
CmEXPB1	AT2G18350	MELO3C007832	ZF-HD	1374	1388	+	atagatgattaatga
CmEXPB1	AT5G66940	MELO3C007527	Dof	229	257	+	tataatttctttttttccttttcatacgt
CmEXPB1	AT1G75490	MELO3C003785	ERF	1960	1974	+	tttaaaccaccgtca
CmEXPB1	AT1G72050	MELO3C012480	C2H2	82	100	+	ctcttcctttttcttccac
CmEXPB1	AT2G22750	MELO3C018555	bHLH	1393	1409	+	aaggtaatgcacgtgat
CmEXPB1	AT5G65310	MELO3C007736	HD-ZIP	621	631	+	ttaataattga
CmEXPB1	AT5G65130	MELO3C007769	ERF	502	516	-	ATACCTCCTCCACCC
CmEXPB1	AT5G46760	MELO3C013851	bHLH	1401	1408	+	gcacgtga
CmEXPB1	AT5G46760	MELO3C013851	bHLH	1401	1408	-	TCACGTGC
CmEXPB1	AT1G01260	MELO3C006016	bHLH	1401	1408	-	TCACGTGC
CmEXPB1	AT5G44210	MELO3C007267	ERF	1963	1983	-	GTGCATTGTTGACGGTGGTTT
CmEXPB1	AT4G38910	MELO3C013409	BBR-BPC	121	150	-	CAAGAAATTGAGTGGAAAAGGAAAAGGGAG
CmEXPB1	AT3G21175	MELO3C024287	GATA	1308	1322	+	tcctcctcaatatca
CmEXPB1	AT1G72050	MELO3C012480	C2H2	181	199	+	catccatctcttcttctat
CmEXPB1	AT5G38860	MELO3C018898	bHLH	1392	1409	+	aaaggtaatgcacgtgat
CmEXPB1	AT2G37590	MELO3C009265	Dof	238	252	+	tttttttccttttca
CmEXPB1	AT1G49480	MELO3C021929	B3	1338	1352	+	taaaaaaaaaaaaac
CmEXPB1	AT1G30210	MELO3C007121	TCP	1711	1722	+	ctaaggcccacc
CmEXPB1	AT2G40220	MELO3C008308	ERF	1714	1723	-	CGGTGGGCCT
CmEXPB1	AT2G38340	MELO3C026024	ERF	1941	1957	+	tccgggcgccgccgtcg
CmEXPB1	AT4G01680	MELO3C015228	MYB	1673	1686	+	ccataactaccggt
CmEXPB1	AT1G72050	MELO3C012480	C2H2	1309	1327	+	cctcctcaatatcatctat
CmEXPB1	AT1G49480	MELO3C021929	B3	144	158	-	GAAGAAAACAAGAAA
CmEXPB1	AT5G42520	MELO3C010996	BBR-BPC	1359	1379	-	ATCTATTGCTTTCTTTCAATT
CmEXPB1	AT1G43160	MELO3C008014	ERF	1153	1167	-	TGTTGGTGGGGGCGG
CmEXPB1	AT4G31550	MELO3C003622	WRKY	427	440	+	tgatttgactttaa
CmEXPB1	AT5G61600	MELO3C005465	ERF	1145	1163	+	cttaagcaccgcccccacc
CmEXPB1	AT5G15830	MELO3C018916	bZIP	852	866	-	GTTTTTGACTTGGCA
CmEXPB1	AT5G14340	MELO3C020225	MYB	1158	1170	+	cccaccaacaatc
CmEXPB1	AT1G75390	MELO3C010967	bZIP	975	989	-	TATGTTGATGTGTCA
CmEXPB1	AT1G71450	MELO3C022181	ERF	1866	1885	-	AAGAGTCGTTTCTGCCGACA
CmEXPB1	AT3G12130	MELO3C009632	C3H	127	140	-	AGTGGAAAAGGAAA
CmEXPB1	AT2G30590	MELO3C014305	WRKY	429	439	-	TAAAGTCAAAT
CmEXPB1	AT1G72050	MELO3C012480	C2H2	166	184	+	taaccttttcttcttcatc
CmEXPB1	AT5G51990	MELO3C006869	ERF	1863	1875	+	aactgtcggcaga
CmEXPB1	AT4G36930	MELO3C010843	bHLH	1401	1409	-	ATCACGTGC
CmEXPB1	AT3G45610	MELO3C025737	Dof	233	251	+	atttctttttttccttttc
CmEXPB1	AT5G43410	MELO3C006432	ERF	1150	1159	+	gcaccgcccc
CmEXPB1	AT5G51190	MELO3C005465	ERF	501	515	+	ggggtggaggaggta
CmEXPB1	AT3G55370	MELO3C023853	Dof	1898	1918	+	ttctcttttttcggtccttgt
CmEXPB1	AT1G77640	MELO3C027289	ERF	1945	1965	-	TTTAAACTCGACGGCGGCGCC
CmEXPB1	AT2G31220	MELO3C020370	bHLH	1949	1962	-	AAACTCGACGGCGG
CmEXPB1	AT1G16490	MELO3C019641	MYB	1156	1170	-	GATTGTTGGTGGGGG
CmEXPB1	AT5G65410	MELO3C011064	ZF-HD	1719	1733	-	TAGTTAATTACGGTG
CmEXPB1	AT4G25480	MELO3C006869	ERF	1863	1876	-	TTCTGCCGACAGTT
CmEXPB1	AT1G19210	MELO3C015543	ERF	1943	1956	-	GACGGCGGCGCCCG
CmEXPB1	AT2G22430	MELO3C007736	HD-ZIP	1089	1099	+	caataattgac
CmEXPB1	AT2G30590	MELO3C014305	WRKY	1182	1192	+	attggtcaacg
CmEXPB1	AT4G16750	MELO3C013926	ERF	1145	1159	+	cttaagcaccgcccc
CmEXPB1	AT5G10280	MELO3C007753	MYB	1437	1446	-	GTTAGGTTGT
CmEXPB1	AT5G46350	MELO3C007157	WRKY	427	441	-	ATTAAAGTCAAATCA
CmEXPB1	AT2G41690	MELO3C009805	HSF	1127	1141	+	ttcctagaatgtctt
CmEXPB1	AT3G28910	MELO3C001981	MYB	1152	1166	+	accgcccccaccaac
CmEXPB1	AT2G18350	MELO3C007832	ZF-HD	1690	1704	-	ATAAATAATTAATGG
CmEXPB1	AT1G01250	MELO3C004579	ERF	1945	1959	-	CTCGACGGCGGCGCC
CmEXPB1	AT4G38000	MELO3C014958	Dof	1340	1367	-	CTTTCAATTATTTGAGTTTTTTTTTTTT
CmEXPB1	AT5G61600	MELO3C005465	ERF	1151	1169	+	caccgcccccaccaacaat
CmEXPB1	AT2G23340	MELO3C007573	ERF	1154	1170	-	GATTGTTGGTGGGGGCG
CmEXPB1	AT1G74650	MELO3C001981	MYB	1651	1665	+	aaacagccacccgaa
CmEXPB1	AT3G55370	MELO3C023853	Dof	234	254	+	tttctttttttccttttcata
CmEXPB1	AT5G47230	MELO3C005465	ERF	1946	1960	+	gcgccgccgtcgagt
CmEXPB1	AT1G22810	MELO3C008082	ERF	497	511	+	tgttggggtggagga
CmEXPB1	AT3G47600	MELO3C001981	MYB	1154	1172	-	AAGATTGTTGGTGGGGGCG
CmEXPB1	AT2G01570	MELO3C005298	GRAS	122	141	-	GAGTGGAAAAGGAAAAGGGA
CmEXPB1	AT3G23240	MELO3C006430	ERF	1943	1970	+	cgggcgccgccgtcgagtttaaaccacc
CmEXPB1	AT2G33710	MELO3C008014	ERF	1566	1580	+	tcccaaccgccatta
CmEXPB1	AT2G04880	MELO3C024209	WRKY	460	470	-	TTGACCAATTC
CmEXPB1	AT4G28140	MELO3C018744	ERF	1867	1886	+	gtcggcagaaacgactcttt
CmEXPB1	AT2G46400	MELO3C024135	WRKY	1182	1192	+	attggtcaacg
CmEXPB1	AT4G32800	MELO3C003463	ERF	1947	1962	+	cgccgccgtcgagttt
CmEXPB1	AT5G42520	MELO3C010996	BBR-BPC	72	92	+	tatcttttctctcttcctttt
CmEXPB1	AT5G42520	MELO3C010996	BBR-BPC	76	96	+	ttttctctcttcctttttctt
CmEXPB1	AT3G15210	MELO3C025608	ERF	1566	1580	+	tcccaaccgccatta
CmEXPB1	AT3G47500	MELO3C017178	Dof	789	807	-	CGAAGCCCAAAAGTTCAAA
CmEXPB1	AT1G66600	MELO3C009097	WRKY	627	634	-	CGGTCAAT
CmEXPB1	AT1G69570	MELO3C001987	Dof	1896	1922	+	gtttctcttttttcggtccttgtgtgt
CmEXPB1	AT1G32150	MELO3C013820	bZIP	852	866	+	tgccaagtcaaaaac
CmEXPB1	AT1G74480	MELO3C017174	Nin-like	791	809	+	tgaacttttgggcttcgtg
CmEXPB1	AT1G29160	MELO3C002649	Dof	1896	1916	-	AAGGACCGAAAAAAGAGAAAC
CmEXPB1	AT1G55110	MELO3C027244	C2H2	1612	1629	+	caaaaaacgacgacgtaa
CmEXPB1	AT5G51190	MELO3C005465	ERF	1964	1978	-	TTGTTGACGGTGGTT
CmEXPB1	AT5G03790	MELO3C009420	HD-ZIP	1445	1457	-	AGCAATTATTTGT
CmEXPB1	AT5G25390	MELO3C003695	ERF	1942	1962	+	ccgggcgccgccgtcgagttt
CmEXPB1	AT4G23750	MELO3C016313	ERF	1943	1950	+	cgggcgcc
CmEXPB1	AT5G40330	MELO3C005772	MYB	1466	1476	-	GATTTTGTTGA
CmEXPB1	AT5G18560	MELO3C006626	ERF	1566	1580	+	tcccaaccgccatta
CmEXPB1	AT4G06746	MELO3C007573	ERF	1561	1579	+	acccttcccaaccgccatt
CmEXPB1	AT1G29160	MELO3C002649	Dof	119	139	-	GTGGAAAAGGAAAAGGGAGTT
CmEXPB1	AT1G53230	MELO3C016092	TCP	1711	1723	+	ctaaggcccaccg
CmEXPB1	AT4G15090	MELO3C016234	FAR1	1397	1411	-	CCATCACGTGCATTA
CmEXPB1	AT4G31060	MELO3C015543	ERF	1946	1965	+	gcgccgccgtcgagtttaaa
CmEXPB1	AT1G29160	MELO3C002649	Dof	231	251	-	GAAAAGGAAAAAAAGAAATTA
CmEXPB1	AT1G53910	MELO3C022694	ERF	1963	1983	-	GTGCATTGTTGACGGTGGTTT
CmEXPB1	AT5G18450	MELO3C010977	ERF	1948	1962	-	AAACTCGACGGCGGC
CmEXPB1	AT5G66940	MELO3C007527	Dof	463	491	-	GAATTCCTCATTTTAACTTTATTGACCAA
CmEXPB1	AT5G25390	MELO3C003695	ERF	1559	1579	+	ttacccttcccaaccgccatt
CmEXPB1	AT1G72010	MELO3C011835	TCP	1942	1954	-	CGGCGGCGCCCGG
CmEXPB1	AT1G63030	MELO3C005629	ERF	1865	1872	+	ctgtcggc
CmEXPB1	AT3G55370	MELO3C023853	Dof	78	98	+	ttctctcttcctttttcttcc
CmEXPB1	AT5G42520	MELO3C010996	BBR-BPC	1888	1908	+	cagtaactgtttctctttttt
CmEXPB1	AT1G78080	MELO3C011364	ERF	1942	1951	-	CGGCGCCCGG
CmEXPB1	AT4G27950	MELO3C006973	ERF	1153	1173	+	ccgcccccaccaacaatctta
CmEXPB1	AT4G31060	MELO3C015543	ERF	1569	1588	+	caaccgccattattcataac
CmEXPB1	AT3G52440	MELO3C009544	Dof	1389	1399	+	ggaaaaggtaa
CmEXPB1	AT1G03840	MELO3C019330	C2H2	1612	1631	+	caaaaaacgacgacgtaata
CmEXPB1	AT4G31060	MELO3C015543	ERF	1855	1874	-	CTGCCGACAGTTTTTGAGAG
CmEXPB1	AT5G52020	MELO3C006870	ERF	1943	1957	-	CGACGGCGGCGCCCG
CmEXPB1	AT2G44745	MELO3C005937	WRKY	900	909	-	TCATTGACCT
CmEXPB1	AT5G03790	MELO3C009420	HD-ZIP	620	632	-	GTCAATTATTAAC
CmEXPB1	AT5G58850	MELO3C017090	MYB	1594	1604	+	cgaccgttatt
CmEXPB1	AT1G53170	MELO3C019725	ERF	503	517	-	TATACCTCCTCCACC
CmEXPB1	AT2G35530	MELO3C013820	bZIP	975	989	-	TATGTTGATGTGTCA
CmEXPB1	AT3G45610	MELO3C025737	Dof	121	139	+	ctcccttttccttttccac
CmEXPB1	AT2G02080	MELO3C022568	C2H2	144	160	-	GAGAAGAAAACAAGAAA
CmEXPB1	AT5G65130	MELO3C007769	ERF	1566	1580	+	tcccaaccgccatta
CmEXPB1	AT4G36740	MELO3C017549	HD-ZIP	1081	1101	-	TAGTCAATTATTGTTGAGTTT
CmEXPB1	AT4G17880	MELO3C013851	bHLH	1401	1408	+	gcacgtga
CmEXPB1	AT4G18170	MELO3C007157	WRKY	427	439	+	tgatttgacttta
CmEXPB1	AT4G38910	MELO3C013409	BBR-BPC	194	223	-	AACGATATAAAGAATGATATATATATAGAA
CmEXPB1	AT4G36730	MELO3C007811	bZIP	1987	1996	+	ccccgtggct
CmEXPB1	AT5G47230	MELO3C005465	ERF	1150	1164	+	gcaccgcccccacca
CmEXPB1	AT5G63090	MELO3C026269	LBD	1669	1689	+	cttgccataactaccggtggg
CmEXPB1	AT2G01570	MELO3C005298	GRAS	141	160	-	GAGAAGAAAACAAGAAATTG
CmEXPB1	AT2G38470	MELO3C020489	WRKY	854	864	+	ccaagtcaaaa
CmEXPB1	AT3G57600	MELO3C009669	ERF	1566	1576	+	tcccaaccgcc
CmEXPB1	AT1G78700	MELO3C016121	BES1	838	848	-	CACTCGTGCGA
CmEXPB1	AT1G13260	MELO3C012217	RAV	377	393	-	AATATTTAATTTGTTGC
CmEXPB1	AT5G44210	MELO3C007267	ERF	493	513	+	attgtgttggggtggaggagg
CmEXPB1	AT3G12910	MELO3C019663	NAC	1952	1968	-	TGGTTTAAACTCGACGG
CmEXPB1	AT3G23220	MELO3C006432	ERF	499	513	+	ttggggtggaggagg
CmEXPB1	AT1G71450	MELO3C022181	ERF	1151	1170	+	caccgcccccaccaacaatc
CmEXPB1	AT3G23220	MELO3C006432	ERF	1963	1977	-	TGTTGACGGTGGTTT
CmEXPB1	AT2G46590	MELO3C005774	Dof	84	94	-	GAAAAAGGAAG
CmEXPB1	AT5G61270	MELO3C002012	bHLH	99	113	-	CGCAAATCCATGTGT
CmEXPB1	AT1G03800	MELO3C025608	ERF	1149	1169	+	agcaccgcccccaccaacaat
CmEXPB1	AT3G52440	MELO3C009544	Dof	121	131	-	GGAAAAGGGAG
CmEXPB1	AT5G46760	MELO3C013851	bHLH	21	28	+	ccacatgc
CmEXPB1	AT5G46760	MELO3C013851	bHLH	21	28	-	GCATGTGG
CmEXPB1	AT4G25470	MELO3C006869	ERF	1863	1877	-	TTTCTGCCGACAGTT
CmEXPB1	AT1G30210	MELO3C007121	TCP	1684	1695	-	TAATGGCCCACC
CmEXPB1	AT5G11260	MELO3C011250	bZIP	975	989	-	TATGTTGATGTGTCA
CmEXPB1	AT3G52440	MELO3C009544	Dof	84	94	-	GAAAAAGGAAG
CmEXPB1	AT2G04038	MELO3C018916	bZIP	853	866	+	gccaagtcaaaaac
CmEXPB1	AT5G49300	MELO3C006696	GATA	587	613	-	AGACTTCTCCATCGTTATTTTGATCTT
CmEXPB1	AT2G37590	MELO3C009265	Dof	1580	1594	+	attcataactttttc
CmEXPB1	AT5G43410	MELO3C006432	ERF	1153	1162	+	ccgcccccac
CmEXPB1	AT5G18450	MELO3C010977	ERF	1979	1993	-	CACGGGGGAGGTGCA
CmEXPB1	AT2G30340	MELO3C020121	LBD	1671	1687	+	tgccataactaccggtg
CmEXPB1	AT4G06746	MELO3C007573	ERF	1938	1956	+	atttccgggcgccgccgtc
CmEXPB1	AT1G19790	MELO3C007877	SRS	1423	1445	+	acaccatatatctcacaacctaa
CmEXPB1	AT2G03340	MELO3C012130	WRKY	854	864	+	ccaagtcaaaa
CmEXPB1	AT1G68550	MELO3C011572	ERF	1946	1960	+	gcgccgccgtcgagt
CmEXPB1	AT2G02540	MELO3C022921	ZF-HD	1446	1459	-	TAAGCAATTATTTG
CmEXPB1	AT1G77200	MELO3C004579	ERF	1949	1962	+	ccgccgtcgagttt
CmEXPB1	AT4G21030	MELO3C002616	Dof	238	256	-	CGTATGAAAAGGAAAAAAA
CmEXPB1	AT4G32800	MELO3C003463	ERF	1157	1172	+	ccccaccaacaatctt
CmEXPB1	AT5G25390	MELO3C003695	ERF	1939	1959	+	tttccgggcgccgccgtcgag
CmEXPB1	AT3G12130	MELO3C009632	C3H	1386	1399	+	tgaggaaaaggtaa
CmEXPB1	AT5G67580	MELO3C007640	MYB_related	269	287	+	tacttttaaacctaaccca
CmEXPB1	AT2G01930	MELO3C005239	BBR-BPC	122	145	-	AATTGAGTGGAAAAGGAAAAGGGA
CmEXPB1	AT2G23340	MELO3C007573	ERF	1564	1580	-	TAATGGCGGTTGGGAAG
CmEXPB1	AT2G01570	MELO3C005298	GRAS	234	253	-	ATGAAAAGGAAAAAAAGAAA
CmEXPB1	AT2G37590	MELO3C009265	Dof	80	94	+	ctctcttcctttttc
CmEXPB1	AT1G74480	MELO3C017174	Nin-like	1593	1611	+	tcgaccgttattattcccc
CmEXPB1	AT5G56270	MELO3C014066	WRKY	627	634	-	CGGTCAAT
CmEXPB1	AT2G33710	MELO3C008014	ERF	1153	1167	+	ccgcccccaccaaca
CmEXPB1	AT5G66940	MELO3C007527	Dof	154	182	+	tcttctctttattaaccttttcttcttca
CmEXPB1	AT3G52440	MELO3C009544	Dof	1584	1594	-	GAAAAAGTTAT
CmEXPB1	AT4G27950	MELO3C006973	ERF	1980	2000	+	gcacctcccccgtggctactt
CmEXPB1	AT2G31220	MELO3C020370	bHLH	1946	1959	-	CTCGACGGCGGCGC
CmEXPB1	AT1G50640	MELO3C014181	ERF	1566	1580	-	TAATGGCGGTTGGGA
CmEXPB1	AT2G01570	MELO3C005298	GRAS	79	98	-	GGAAGAAAAAGGAAGAGAGA
CmEXPB1	AT5G08330	MELO3C025357	TCP	1709	1722	-	GGTGGGCCTTAGAG
CmEXPB1	AT2G01930	MELO3C005239	BBR-BPC	118	141	-	GAGTGGAAAAGGAAAAGGGAGTTT
CmEXPB1	AT2G24260	MELO3C010237	bHLH	839	848	+	cgcacgagtg
CmEXPB1	AT2G24260	MELO3C010237	bHLH	839	848	-	CACTCGTGCG
CmEXPB1	AT4G38910	MELO3C013409	BBR-BPC	182	211	-	AATGATATATATATAGAAGAAGAGATGGAT
CmEXPB1	AT3G50410	MELO3C007527	Dof	470	490	-	AATTCCTCATTTTAACTTTAT
CmEXPB1	AT4G38910	MELO3C013409	BBR-BPC	188	217	-	ATAAAGAATGATATATATATAGAAGAAGAG
CmEXPB1	AT5G66700	MELO3C007809	HD-ZIP	621	631	+	ttaataattga
CmEXPB1	AT3G60490	MELO3C013926	ERF	1966	1979	-	ATTGTTGACGGTGG
CmEXPB1	AT1G17950	MELO3C008423	MYB	1592	1602	+	ttcgaccgtta
CmEXPB1	AT1G49480	MELO3C021929	B3	1337	1351	+	ttaaaaaaaaaaaaa
CmEXPB1	AT2G23320	MELO3C007576	WRKY	429	439	-	TAAAGTCAAAT
CmEXPB1	AT5G08330	MELO3C025357	TCP	1684	1697	+	ggtgggccattaat
CmEXPB1	AT3G55370	MELO3C023853	Dof	156	176	+	ttctctttattaaccttttct
CmEXPB1	AT1G74650	MELO3C001981	MYB	1521	1535	+	aaattaccaactctc
CmEXPB1	AT3G13040	MELO3C010134	G2-like	830	838	+	aagaaaact
CmEXPB1	AT4G17490	MELO3C013917	ERF	1150	1170	+	gcaccgcccccaccaacaatc
CmEXPB1	AT5G48560	MELO3C006789	bHLH	1401	1408	+	gcacgtga
CmEXPB1	AT5G48560	MELO3C006789	bHLH	1401	1408	-	TCACGTGC
CmEXPB1	AT1G03800	MELO3C025608	ERF	1562	1582	+	cccttcccaaccgccattatt
CmEXPB1	AT5G23280	MELO3C011754	TCP	1942	1952	-	GCGGCGCCCGG
CmEXPB1	AT5G62940	MELO3C002264	Dof	1381	1401	+	attaatgaggaaaaggtaatg
CmEXPB1	AT5G60850	MELO3C017253	Dof	469	482	+	aataaagttaaaat
CmEXPB1	AT1G18960	MELO3C017143	MYB_related	1148	1169	+	aagcaccgcccccaccaacaat
CmEXPB1	AT1G10120	MELO3C016841	bHLH	1396	1416	-	CCCATCCATCACGTGCATTAC
CmEXPB1	AT5G47220	MELO3C005502	ERF	1144	1164	+	acttaagcaccgcccccacca
CmEXPB1	AT4G17490	MELO3C013917	ERF	1960	1980	+	tttaaaccaccgtcaacaatg
CmEXPB1	AT1G78080	MELO3C011364	ERF	1981	1990	+	cacctccccc
CmEXPB1	AT2G01930	MELO3C005239	BBR-BPC	183	206	-	TATATATATAGAAGAAGAGATGGA
CmEXPB1	AT1G75390	MELO3C010967	bZIP	803	817	+	cttcgtgatgtgtcc
CmEXPB1	AT4G04450	MELO3C007409	WRKY	922	942	+	tttactcacttgttgacgtag
CmEXPB1	AT2G04038	MELO3C018916	bZIP	930	943	-	TCTACGTCAACAAG
CmEXPB1	AT4G38000	MELO3C014958	Dof	1881	1908	+	ctctttccagtaactgtttctctttttt
CmEXPB1	AT5G07310	MELO3C008014	ERF	499	513	-	CCTCCTCCACCCCAA
CmEXPB1	AT3G16770	MELO3C021306	ERF	1943	1950	+	cgggcgcc
CmEXPB1	AT3G50060	MELO3C024799	MYB	1630	1644	-	ACGTTTAAACAGTTA
CmEXPB1	AT1G77640	MELO3C027289	ERF	1158	1178	-	ATGGTTAAGATTGTTGGTGGG
CmEXPB1	AT1G12630	MELO3C009441	ERF	1558	1578	+	gttacccttcccaaccgccat
CmEXPB1	AT1G06160	MELO3C022985	ERF	1655	1662	+	agccaccc
CmEXPB1	AT1G30650	MELO3C002875	WRKY	427	439	-	TAAAGTCAAATCA
CmEXPB1	AT2G24570	MELO3C003622	WRKY	427	440	-	TTAAAGTCAAATCA
CmEXPB1	AT5G59780	MELO3C020701	MYB_related	276	285	-	GGTTAGGTTT
CmEXPB1	AT3G52440	MELO3C009544	Dof	127	137	-	GGAAAAGGAAA
CmEXPB1	AT1G29860	MELO3C007157	WRKY	854	864	+	ccaagtcaaaa
CmEXPB1	AT3G11020	MELO3C026024	ERF	1960	1980	-	CATTGTTGACGGTGGTTTAAA
CmEXPB1	AT1G75490	MELO3C003785	ERF	1566	1580	+	tcccaaccgccatta
CmEXPB1	AT5G62470	MELO3C001981	MYB	496	513	+	gtgttggggtggaggagg
CmEXPB1	AT5G62940	MELO3C002264	Dof	1896	1916	-	AAGGACCGAAAAAAGAGAAAC
CmEXPB1	AT5G65130	MELO3C007769	ERF	1563	1577	+	ccttcccaaccgcca
CmEXPB1	AT3G10580	MELO3C019904	MYB_related	167	181	-	GAAGAAGAAAAGGTT
CmEXPB1	AT3G12720	MELO3C004145	MYB	1158	1178	-	ATGGTTAAGATTGTTGGTGGG
CmEXPB1	AT1G43160	MELO3C008014	ERF	1566	1580	-	TAATGGCGGTTGGGA
CmEXPB1	AT5G07100	MELO3C020489	WRKY	854	866	+	ccaagtcaaaaac
CmEXPB1	AT3G01970	MELO3C017743	WRKY	853	864	-	TTTTGACTTGGC
CmEXPB1	AT2G44840	MELO3C005502	ERF	1148	1162	+	aagcaccgcccccac
CmEXPB1	AT5G17800	MELO3C012105	MYB	1593	1607	-	AATAATAACGGTCGA
CmEXPB1	AT2G01570	MELO3C005298	GRAS	83	102	-	GTGTGGAAGAAAAAGGAAGA
CmEXPB1	AT1G28370	MELO3C007267	ERF	1563	1577	+	ccttcccaaccgcca
CmEXPB1	AT4G34590	MELO3C023318	bZIP	975	989	+	tgacacatcaacata
CmEXPB1	AT5G42520	MELO3C010996	BBR-BPC	188	208	+	ctcttcttctatatatatatc
CmEXPB1	AT1G64620	MELO3C005774	Dof	125	143	-	TTGAGTGGAAAAGGAAAAG
CmEXPB1	AT3G48160	MELO3C002236	E2F/DP	1597	1617	+	ccgttattattcccccaaaaa
CmEXPB1	AT1G69780	MELO3C012079	HD-ZIP	1354	1364	+	caaataattga
CmEXPB1	AT1G44830	MELO3C027289	ERF	1144	1158	+	acttaagcaccgccc
CmEXPB1	AT2G22750	MELO3C018555	bHLH	839	855	-	GGCACTACACTCGTGCG
CmEXPB1	AT1G25550	MELO3C011546	G2-like	9	19	-	AGAATATTGGA
CmEXPB1	AT1G72050	MELO3C012480	C2H2	1303	1321	+	tattatcctcctcaatatc
CmEXPB1	AT4G17490	MELO3C013917	ERF	496	516	-	ATACCTCCTCCACCCCAACAC
CmEXPB1	AT2G44940	MELO3C013926	ERF	1566	1580	-	TAATGGCGGTTGGGA
CmEXPB1	AT3G45150	MELO3C026920	TCP	1685	1695	-	TAATGGCCCAC
CmEXPB1	AT1G32150	MELO3C013820	bZIP	975	989	+	tgacacatcaacata
CmEXPB1	AT2G47460	MELO3C021284	MYB	1675	1684	+	ataactaccg
CmEXPB1	AT1G28160	MELO3C017826	ERF	1566	1580	-	TAATGGCGGTTGGGA
CmEXPB1	AT5G11510	MELO3C011156	MYB	3	17	-	AATATTGGACGTTGT
CmEXPB1	AT1G34670	MELO3C007753	MYB	1493	1513	-	TGTTTTTGGTTGGGTGTGAAT
CmEXPB1	AT1G22810	MELO3C008082	ERF	1979	1993	-	CACGGGGGAGGTGCA
CmEXPB1	AT3G12130	MELO3C009632	C3H	1584	1597	-	GTCGAAAAAGTTAT
CmEXPB1	AT1G13300	MELO3C011546	G2-like	5	19	+	aacgtccaatattct
CmEXPB1	AT5G25190	MELO3C011286	ERF	1962	1980	-	CATTGTTGACGGTGGTTTA
CmEXPB1	AT4G33280	MELO3C010905	B3	1604	1624	-	TCGTCGTTTTTTGGGGGAATA
CmEXPB1	AT1G59640	MELO3C026503	bHLH	1395	1415	+	ggtaatgcacgtgatggatgg
CmEXPB1	AT3G22780	MELO3C006510	CPP	640	654	-	ATATAAAAACTTGAA
CmEXPB1	AT1G19210	MELO3C015543	ERF	1566	1579	-	AATGGCGGTTGGGA
CmEXPB1	AT3G60490	MELO3C013926	ERF	1159	1172	-	AAGATTGTTGGTGG
CmEXPB1	AT5G47230	MELO3C005465	ERF	502	516	-	ATACCTCCTCCACCC
CmEXPB1	AT1G78080	MELO3C011364	ERF	1950	1959	+	cgccgtcgag
CmEXPB1	AT1G72050	MELO3C012480	C2H2	1837	1855	+	tcccaacttccttcgctgc
CmEXPB1	AT2G20180	MELO3C024155	bHLH	1401	1414	-	CATCCATCACGTGC
CmEXPB1	AT3G02990	MELO3C013835	HSF	1016	1028	+	aggtcgttctaga
CmEXPB1	AT1G49480	MELO3C021929	B3	1899	1913	-	GACCGAAAAAAGAGA
CmEXPB1	AT5G51910	MELO3C022520	TCP	1685	1694	-	AATGGCCCAC
CmEXPB1	AT3G50060	MELO3C024799	MYB	1569	1583	-	GAATAATGGCGGTTG
CmEXPB1	AT1G06160	MELO3C022985	ERF	1950	1957	+	cgccgtcg
CmEXPB1	AT3G61910	MELO3C022254	NAC	1495	1507	+	tcacacccaacca
CmEXPB1	AT3G15210	MELO3C025608	ERF	1963	1977	+	aaaccaccgtcaaca
CmEXPB1	AT3G47600	MELO3C001981	MYB	1496	1514	-	TTGTTTTTGGTTGGGTGTG
CmEXPB1	AT2G38470	MELO3C020489	WRKY	429	439	-	TAAAGTCAAAT
CmEXPB1	AT5G49330	MELO3C021284	MYB	1438	1447	-	TGTTAGGTTG
CmEXPB1	AT4G05100	MELO3C018773	MYB	274	287	+	ttaaacctaaccca
CmEXPB1	AT4G38000	MELO3C014958	Dof	469	496	-	CAATAGAATTCCTCATTTTAACTTTATT
CmEXPB1	AT5G65210	MELO3C017572	bZIP	1620	1634	-	AGTTATTACGTCGTC
CmEXPB1	AT3G20310	MELO3C014181	ERF	1940	1960	+	ttccgggcgccgccgtcgagt
CmEXPB1	AT5G04410	MELO3C012390	NAC	1202	1213	-	TGGCAAGCTAGC
CmEXPB1	AT5G10280	MELO3C007753	MYB	275	284	-	GTTAGGTTTA
CmEXPB1	AT4G04450	MELO3C007409	WRKY	1967	1987	-	GGAGGTGCATTGTTGACGGTG
CmEXPB1	AT3G01220	MELO3C021978	HD-ZIP	1446	1456	+	caaataattgc
CmEXPB1	AT5G24110	MELO3C026932	WRKY	428	438	-	AAAGTCAAATC
CmEXPB1	AT1G64620	MELO3C005774	Dof	1582	1600	-	ACGGTCGAAAAAGTTATGA
CmEXPB1	AT4G38000	MELO3C014958	Dof	656	683	+	gtttctagacctctttattaacattttc
CmEXPB1	AT5G44210	MELO3C007267	ERF	496	516	+	gtgttggggtggaggaggtat
CmEXPB1	AT1G75490	MELO3C003785	ERF	1144	1158	+	acttaagcaccgccc
CmEXPB1	AT1G69570	MELO3C001987	Dof	154	180	+	tcttctctttattaaccttttcttctt
CmEXPB1	AT5G46350	MELO3C007157	WRKY	1180	1194	+	atattggtcaacgcc
CmEXPB1	AT5G05550	MELO3C024327	Trihelix	1946	1960	-	ACTCGACGGCGGCGC
CmEXPB1	AT5G20240	MELO3C010515	MIKC_MADS	83	96	-	AAGAAAAAGGAAGA
CmEXPB1	AT3G61150	MELO3C022532	HD-ZIP	1690	1700	-	ATAATTAATGG
CmEXPB1	AT2G45660	MELO3C006159	MIKC_MADS	81	101	+	tctcttcctttttcttccaca
CmEXPB1	AT5G17430	MELO3C025807	AP2	1895	1914	-	GGACCGAAAAAAGAGAAACA

## Sheet: Table S8
Table S8 The TFs that showed high Pearson correlation coefficients with CmEXPB1 gene
TFs	Target genes	PCC	Pvalue	Gene family
MELO3C020963	CmEXPB1	-0.98481	1.40129e-06	WRKY
MELO3C019725		-0.960946	3.73045e-05	ERF
MELO3C007409		-0.944645	0.000124444	WRKY
MELO3C005992		-0.939156	0.000172316	HD-ZIP
MELO3C002328		-0.932778	0.000242714	C3H
MELO3C000030		-0.929233	0.000289514	WRKY
MELO3C012077		-0.906178	0.000759129	MYB
MELO3C006728		-0.895136	0.00110814	MYB
MELO3C010843		-0.878239	0.00183761	bHLH
MELO3C018014		-0.877727	0.00186381	MYB_related
MELO3C002236		-0.874754	0.00202118	E2F/DP
MELO3C016780		-0.86542	0.00257471	ERF
MELO3C019904		-0.862539	0.00276472	MYB_related
MELO3C022997		-0.861771	0.00281698	MYB
MELO3C023668		-0.854445	0.00334978	C2H2
MELO3C007330		-0.850985	0.00362395	MYB
MELO3C006870		-0.839198	0.00467341	ERF
MELO3C007586		-0.838763	0.0047157	MYB
MELO3C019641		-0.836374	0.00495261	MYB
MELO3C021534		-0.833816	0.00521513	HD-ZIP
MELO3C013835		-0.83355	0.00524293	HSF
MELO3C022985		-0.820375	0.00675213	ERF
MELO3C010724		-0.817969	0.00705633	Trihelix
MELO3C014066		-0.814979	0.00744719	WRKY
MELO3C007753		-0.814117	0.00756249	MYB
MELO3C018773		-0.81382	0.0076026	MYB
MELO3C016337		-0.812295	0.00781035	WRKY
MELO3C008423		-0.811952	0.00785757	MYB
MELO3C018916		-0.811923	0.00786156	bZIP
MELO3C007663		-0.811725	0.00788897	MYB
MELO3C024209		-0.808923	0.00828331	WRKY
MELO3C016234		-0.807367	0.00850802	FAR1
MELO3C024038		-0.806232	0.00867452	LBD
MELO3C022233		-0.805647	0.00876113	bHLH
MELO3C022962		-0.805282	0.00881548	NAC
MELO3C005239		0.809608	0.00818574	BBR-BPC
MELO3C004148		0.81709	0.00716975	bHLH
MELO3C022568		0.836665	0.00492331	C2H2
MELO3C011064		0.836709	0.00491888	ZF-HD
MELO3C021978		0.838105	0.00478017	HD-ZIP
MELO3C009420		0.842667	0.00434547	HD-ZIP
MELO3C024155		0.850215	0.00368704	bHLH
MELO3C002616		0.866221	0.00252358	Dof
MELO3C017549		0.876315	0.00193744	HD-ZIP
MELO3C006696		0.87867	0.00181575	GATA
MELO3C013926		0.886163	0.00146371	ERF
MELO3C014305		0.88747	0.00140759	WRKY
MELO3C026410		0.894266	0.00113966	bHLH
MELO3C016092		0.898286	0.000999126	TCP
MELO3C021284		0.901012	0.000911021	MYB
MELO3C025807		0.916697	0.000505999	AP2
MELO3C024327		0.935496	0.000210636	Trihelix
MELO3C018249		0.953124	7.01315e-05	B3
MELO3C001981		0.954238	6.45386e-05	MYB
MELO3C010967		0.963921	2.83528e-05	bZIP
MELO3C004145		0.967227	2.03198e-05	MYB
